# Supplementary material for: Multi-cohort validation of a lipid metabolism and ferroptosis-associated index for prognosis and immunotherapy response prediction in hormone receptor-positive breast cancer
Source: Int J Biol Sci. 2025 Jun 9;21(9):3968–92. doi: 10.7150/ijbs.113213 (PMC12223777; doi:10.7150/ijbs.113213)
Supplement: Supplementary file 2 — Supplementary tables. [file ijbsv21p3968s2.xlsx]

## Sheet: ST1
Ferroptosis-related genes
ABCC1
ABCC5
ABHD12
ACADSB
ACO1
ACOT1
ACSF2
ACSL1
ACSL3
ACSL4
ACVR1B
ADAM23
ADAMTS13
ADIPOQ
AEBP2
AGPAT3
AGPS
AHCY
AIFM2
AKR1C1
AKR1C2
AKR1C3
AKT1S1
ALDH3A2
ALOX12
ALOX12B
ALOX15
ALOX15B
ALOX5
ALOXE3
AMN
ANO6
AQP3
AQP5
AQP8
AR
ARF6
ARHGEF26-AS1
ARNTL
ASAH2
ASMTL-AS1
ATF2
ATF3
ATF4
ATG13
ATG16L1
ATG3
ATG4D
ATG5
ATG7
ATM
ATP5MC3
BACH1
BAP1
BCAT2
BECN1
BEX1
BID
BRD2
BRD3
BRD4
BRD7
BRDT
BRPF1
CA9
CAMKK2
CARS1
CAV1
CBS
CCDC6
CD44
CD82
CDC25A
CDCA3
CDH1
CDKN1A
CDKN2A
CDO1
CFL1
CGAS
CHAC1
CHMP1A
CHMP5
CHMP6
CHP1
CIRBP
circ_0007142
circ_0067934
circ0097009
circDTL
circEPSTI1
CircFNDC3B
circGFRA1
CircIL4R
CircKDM4C
circKIF4A
circPSEN1
CircPVT1
circRHBG
circRHOT1
circRNA1615
circ-TTBK2
CISD1
CISD2
CISD3
CLTRN
COPZ1
COX4I2
CP
CPEB1
CREB1
CREB3
CREB5
CS
CTSB
CYB5R1
CYBB
CYGB
CYP4F8
DAZAP1
DCAF7
DDR2
DECR1
DHODH
DLD
DNAJB6
DPEP1
DPP4
DUOX1
DUOX2
ECH1
EGFR
EGLN2
EGR1
ELAVL1
ELOVL5
EMC2
ENO3
ENPP2
EPAS1
EPT1
ETV4
EZH2
FABP4
FADS1
FADS2
FANCD2
FAR1
FBXW7
Fer1HCH
FGF21
FH
FLT3
FNDC5
FOXO4
FTH1
FTL
FTMT
FURIN
FXN
FZD7
G6PD
G6PDX
GABARAPL1
GABARAPL2
GALNT14
GCH1
GCLC
GDF15
GJA1
GLRX5
GLS2
GOT1
GPAT4
GPX4
GRIA3
GSK3B
GSTM1
GSTZ1
H19
HCAR1
HDDC3
HELLS
HIF1A
HILPDA
HMGB1
HMOX1
HOTAIR
HRAS
hsa_circ_0008367
HSF1
HSPA5
HSPB1
IDH1
IDH2
IDO1
IFNA1
IFNA10
IFNA13
IFNA14
IFNA16
IFNA17
IFNA2
IFNA21
IFNA4
IFNA5
IFNA6
IFNA7
IFNA8
IFNG
IL1B
IL6
INTS2
IREB2
ISCU
JUN
KDM3B
KDM4A
KDM5A
KDM5C
KDM6B
KEAP1
KIF20A
KLF2
KLHDC3
KMT2D
KRAS
LAMP2
LCE2C
LCN2
LGMN
LIFR
LIG3
LINC00336
LINC00472
LINC00618
LINC01833
lncRNA AABR07017145.1
LONP1
LPCAT3
LPIN1
LYRM1
MAP1LC3A
MAP3K11
MAP3K14
MAPK1
MAPK14
MAPK3
MAPK8
MAPK9
MAPKAP1
MARCHF5
MDM2
MDM4
MEF2C
MEG3
MEG8
METTL14
MFN2
MGST1
MIB1
MIB2
MICU1
MIOX
MIR130B
MIR135B
MIR137
MIR15A
MIR17
miR-182-5p
MIR18A
MIR190A
MIR212
MIR214
MIR27A
MIR302A
MIR324
MIR335
MIR375
miR-378a-3p
MIR424
MIR4443
MIR5096
MIR522
MIR539
MIR545
MIR670
MIR6852
miR-7-5p
MIR761
MIR9-1
MIR9-2
MIR9-3
MIR9-3HG
MLLT1
MLST8
MMD
mmu_circRNA_0000309
MPC1
MS4A15
MT1DP
MT1G
MTCH1
MTDH
MTF1
MTOR
MUC1
MYB
MYCN
NCOA3
NCOA4
NDRG1
NEAT1
NEDD4
NEDD4L
NF2
NFE2L2
NFS1
NOS2
NOX1
NOX3
NOX4
NOX5
NQO1
NR1D1
NR1D2
NR4A1
NR5A2
NRAS
NT5DC2
NUPR1
OIP5-AS1
OSBPL9
OTUB1
P4HB
PANX1
PANX2
PAQR3
PARK7
PARP1
PARP10
PARP11
PARP12
PARP14
PARP15
PARP16
PARP2
PARP3
PARP4
PARP6
PARP8
PARP9
PDK4
PDSS2
PEBP1
PEDS1
PEX10
PEX12
PEX2
PEX3
PEX6
PGD
PGRMC1
PHF21A
PHKG2
PIEZO1
PIK3CA
PIR
PLA2G6
PLIN2
PML
POM121L12
POR
PPARA
PPARD
PPARG
PPP1R13L
PRDX1
PRDX6
PRKAA1
PRKAA2
PRKCA
PROK2
PROM2
PRR5
PTEN
PTGS2
PTPN18
PTPN6
PVT1
QSOX1
RARRES2
RB1
RBMS1
RELA
RHEBP1
RICTOR
RNF113A
RPL8
RPTOR
RRM2
SAT1
SCD
SCP2
SENP1
SESN2
SIAH2
SIRT1
SIRT2
SIRT3
SIRT6
SLC11A2
SLC16A1
SLC1A5
SLC25A28
SLC38A1
SLC39A14
SLC39A7
SLC3A2
SLC40A1
SLC7A11
SMAD7
SMG9
SMPD1
SNCA
SNX4
SNX5
SOCS1
SOX2
SQSTM1
SRC
SREBF1
SREBF2
SRSF9
STAT3
STING1
STK11
SUV39H1
TAFAZZIN
TBK1
TERT
TF
TFAM
TFAP2A
TFR2
TFRC
TGFB1
TGFBR1
TIMM9
TIMP1
TLR4
TMBIM4
TMEM161B-DT
TMSB4X
TMSB4Y
TNFAIP3
TOR2A
TP53
TP63
TRIB2
TRIM21
TRIM26
TRIM46
TSC1
TTPA
TXN
TYRO3
ULK1
ULK2
USP11
USP35
USP7
VCP
VDAC2
VDR
WIPI1
WIPI2
WWTR1
YAP1
YTHDC2
YY1AP1
ZEB1
ZFAS1
ZFP36

## Sheet: ST2
Lipid metabolism genes
A4GALT
AACS
AADAT
ABCA1
ABCA10
ABCA12
ABCA2
ABCA8
ABCB1
ABCB11
ABCB4
ABCB9
ABCC1
ABCC3
ABCD1
ABCG1
ABCG4
ABCG5
ABCG8
ABHD3
ABHD4
ABHD5
ABO
AC003665.1
AC092724.1
ACAA1
ACAA2
ACACA
ACACB
ACAD10
ACAD11
ACAD9
ACADL
ACADM
ACADS
ACADSB
ACADVL
ACAT1
ACAT2
ACBD3
ACBD4
ACBD5
ACBD6
ACBD7
ACE
ACER1
ACER2
ACER3
ACHE
ACLY
ACO2
ACOT1
ACOT11
ACOT12
ACOT13
ACOT2
ACOT4
ACOT6
ACOT7
ACOT8
ACOT9
ACOX1
ACOX2
ACOX3
ACOXL
ACP6
ACSBG1
ACSBG2
ACSF2
ACSF3
ACSL1
ACSL3
ACSL4
ACSL5
ACSL6
ACSM3
ACSM6
ACSS1
ACSS3
ADAM12
ADAM17
ADARB2
ADCY6
ADCY8
ADD2
ADH1A
ADH1B
ADH1C
ADH4
ADH5
ADH6
ADH7
ADIPOQ
ADIPOR1
ADIPOR2
ADORA2A
ADPRM
ADRA1A
ADRA2A
ADRB2
ADRB3
ADSL
AGAP2
AGER
AGK
AGMO
AGO2
AGPAT1
AGPAT2
AGPAT3
AGPAT4
AGPAT5
AGPS
AGRP
AGT
AGTR1
AHR
AHRR
AHSG
AKAP12
AKAP5
AKR1A1
AKR1B1
AKR1B10
AKR1B15
AKR1C1
AKR1C2
AKR1C3
AKR1C4
AKR1D1
AKT1
AKT2
AKT3
ALAD
ALAS1
ALB
ALDH1A1
ALDH1A3
ALDH1B1
ALDH2
ALDH3A1
ALDH3A2
ALDH3B1
ALDH3B2
ALDH7A1
ALDH9A1
ALDOA
ALOX12
ALOX12B
ALOX15
ALOX15B
ALOX5
ALOX5AP
ALOXE3
ALPI
AMACR
AMOT
ANGPTL3
ANGPTL4
ANGPTL6
ANKRD1
ANXA2
ANXA6
AOC3
AOX1
AP2A2
APEX1
APLN
APOA1
APOA2
APOA4
APOA5
APOB
APOBEC3G
APOC1
APOC2
APOC3
APOC4
APOD
APOE
APOF
APOH
APOL1
APOM
APOO
APP
AQP2
AQP5
AQP7
AR
ARF1
ARF3
ARF4
ARF5
ARHGAP35
ARID3A
ARL4C
ARNT
ARNT2
ARNTL
ARSA
ARSB
ARSD
ARSE
ARSF
ARSG
ARSH
ARSI
ARSJ
ARSK
ARV1
ASAH1
ASAH2
ASIC1
ATF6
ATG14
ATG2A
ATG2B
ATP2B1
ATP2B2
ATP2B4
ATP5B
ATP7B
AUH
AUP1
AWAT1
AWAT2
AZGP1
B2M
B3GALNT1
B3GALT1
B3GALT2
B3GALT4
B3GALT5
B3GNT2
B3GNT3
B3GNT4
B3GNT5
B4GALNT1
B4GALT1
B4GALT2
B4GALT3
B4GALT4
B4GALT6
B4GAT1
BAAT
BACE1
BAD
BAX
BCHE
BCKDHB
BCL2L1
BCO1
BDH1
BDH2
BDKRB1
BDKRB2
BDNF
BECN1
BHMT
BID
BLVRA
BMPR1B
BMPR2
BMX
BPHL
BPI
BSCL2
BST2
BUD13
C19ORF80
C3
C5AR2
CA2
CA4
CA6
CACNA1C
CACNA1D
CAMK4
CAMKK1
CAMKK2
CAMP
CAPN1
CAPN10
CARD11
CARM1
CASP14
CASP2
CASP3
CASR
CAT
CAV1
CAV2
CBL
CBR1
CBR3
CBR4
CCDC58
CCK
CCL2
CCNB1
CCNC
CCR5
CD14
CD19
CD1A
CD1B
CD1D
CD1E
CD2
CD24
CD244
CD247
CD28
CD36
CD38
CD3E
CD4
CD40
CD40LG
CD44
CD48
CD74
CD82
CD86
CDC42
CDH13
CDH2
CDIPT
CDK1
CDK19
CDK8
CDKN1A
CDKN2B-AS1
CDS1
CDS2
CDT1
CEACAM1
CEACAM5
CEACAM8
CEBPA
CEL
CEPT1
CERK
CERS1
CERS2
CERS3
CERS4
CERS5
CERS6
CETP
CFTR
CGA
CH25H
CHAT
CHD9
CHKA
CHKB
CHPT1
CHRNA4
CHRNA7
CHUK
CIDEA
CIDEB
CIDEC
CILP2
CLEC1B
CLEC2B
CLEC7A
CLIC1
CLIC2
CLN3
CLOCK
CLTC
CLU
CMA1
CNR1
CNR2
COG6
COL23A1
COL4A3BP
COMT
CP
CPM
CPNE1
CPNE3
CPNE6
CPNE7
CPOX
CPT1A
CPT1B
CPT1C
CPT2
CPTP
CR1
CRAT
CREBBP
CRISP2
CRISPLD2
CRLS1
CRNDE
CROT
CRP
CRTC2
CRYZ
CS
CSF3R
CSK
CSNK1G2
CSNK2A1
CSNK2A2
CSNK2B
CSTB
CTBP1
CTLA4
CTSA
CTSD
CUBN
CXCL1
CXCL12
CXCL16
CXCL8
CXCR4
CYB5R3
CYBA
CYBB
CYGB
CYP11A1
CYP11B1
CYP11B2
CYP17A1
CYP19A1
CYP1A1
CYP1A2
CYP1B1
CYP21A2
CYP24A1
CYP27A1
CYP27B1
CYP2A13
CYP2A7
CYP2B6
CYP2C18
CYP2C19
CYP2C8
CYP2C9
CYP2D6
CYP2E1
CYP2F1
CYP2J2
CYP2R1
CYP2U1
CYP39A1
CYP3A4
CYP3A43
CYP3A5
CYP3A7
CYP46A1
CYP4A11
CYP4A22
CYP4B1
CYP4F11
CYP4F12
CYP4F2
CYP4F22
CYP4F3
CYP4F8
CYP4V2
CYP51A1
CYP7A1
CYP7B1
CYP8B1
D2HGDH
DBI
DCC
DDHD1
DDHD2
DDT
DECR1
DECR2
DEFA1
DEFB103B
DEGS1
DEGS2
DGAT1
DGAT2
DGAT2L6
DGKA
DGKB
DGKD
DGKE
DGKG
DGKH
DGKI
DGKQ
DGKZ
DHCR24
DHCR7
DHRS3
DHRS7B
DKK1
DLD
DLST
DMD
DNM2
DPEP1
DPEP2
DPEP3
DPP4
DRD4
DUOX1
DYRK3
DYSF
EBP
ECH1
ECHS1
ECI1
ECI2
EDF1
EDN1
EEA1
EGF
EGFR
EHD1
EHHADH
ELOVL1
ELOVL2
ELOVL3
ELOVL4
ELOVL5
ELOVL6
ELOVL7
EMP2
ENO2
ENO3
ENPP1
ENPP6
ENPP7
EP300
EPAS1
EPB41
EPB41L2
EPB42
EPHA2
EPHX1
EPHX2
EPN1
ERBB2
ERLIN2
ERP29
ESR1
ESR2
ESRRA
ESYT1
ESYT2
ESYT3
ETFDH
ETNK1
ETNK2
ETNPPL
EZH2
EZR
F10
F2R
F3
F5
F7
F8
FA2H
FAAH
FAAH2
FABP1
FABP12
FABP2
FABP3
FABP4
FABP5
FABP6
FABP7
FABP9
FADS1
FADS2
FAF2
FAM120B
FAM132B
FAM3A
FAM3B
FAR1
FAR2
FAS
FASLG
FASN
FAT1
FBP1
FBXW7
FCER1G
FCGR1A
FCGR2A
FCGR2B
FCGR3A
FDFT1
FDPS
FDX1
FDX2
FDXR
FETUB
FGF1
FGF2
FGF21
FGF23
FGFR3
FGFR4
FGL1
FH
FHL2
FIG4
FITM1
FITM2
FLG
FLNA
FLOT1
FLOT2
FMO1
FN1
FOXA1
FOXO1
FPR2
FTO
FURIN
FUT1
FUT2
FUT3
FUT4
FUT5
FUT6
FUT7
FUT9
FXYD2
FXYD3
FYB
FYN
G0S2
G6PC
G6PC2
GABARAPL1
GAD2
GAL3ST1
GALC
GALNT2
GAPDHS
GAS1
GBA
GBA2
GBF1
GBGT1
GC
GCDH
GCK
GCKR
GCNT1
GCNT2
GDE1
GDPD1
GDPD3
GDPD5
GFPT1
GFRA4
GGPS1
GGT1
GGT5
GGT6
GGT7
GH1
GHRL
GHSR
GIP
GK
GK2
GK3P
GLA
GLB1
GLB1L
GLCE
GLIPR1
GLIPR2
GLP1R
GLRA1
GLTP
GLUL
GLYCTK
GM2A
GMNN
GNA12
GNA13
GNAI2
GNAQ
GNAS
GNLY
GNPAT
GOT2
GP6
GPAA1
GPAM
GPAT2
GPAT3
GPAT4
GPCPD1
GPD1
GPD1L
GPD2
GPR119
GPS2
GPX1
GPX2
GPX3
GPX4
GPX5
GPX6
GPX7
GRB2
GRHL1
GRHPR
GRIN1
GRIN3A
GRM1
GRN
GSK3B
GSN
GSTM1
GSTM4
GSTP1
GSTZ1
GYPA
H2AFZ
HACD1
HACD2
HACD3
HACD4
HACL1
HADH
HADHA
HADHB
HAO2
HBA1
HBB
HCCS
HCRT
HDAC3
HDLC3
HELZ2
HEPACAM
HEXA
HEXB
HFE
HHAT
HIBCH
HIF1A
HILPDA
HK2
HLA-G
HMGCL
HMGCLL1
HMGCR
HMGCS1
HMGCS2
HMOX1
HNF4A
HNRNPD
HPGD
HPGDS
HRAS
HSD11B1
HSD11B2
HSD17B1
HSD17B10
HSD17B11
HSD17B12
HSD17B13
HSD17B14
HSD17B2
HSD17B3
HSD17B4
HSD17B6
HSD17B7
HSD17B8
HSD3B1
HSD3B2
HSD3B7
HSDL2
HSF1
HSP90AA1
HSPA1A
HSPA4
HSPH1
HTD2
HTR1A
HTR7
HTT
IAPP
ICAM1
IDH1
IDH3B
IDH3G
IDI1
IDI2
IFNA1
IFNG
IFNGR1
IFNL3
IGF1
IGF1R
IGFBP1
IGFBP3
IKBKB
IKBKG
IL10
IL13
IL15RA
IL17A
IL18
IL1B
IL1R1
IL2
IL27
IL2RA
IL4
IL4I1
IL4R
IL6
ILK
INMT
INPP4A
INPP4B
INPP5D
INPP5E
INPP5F
INPP5J
INPP5K
INPPL1
INS
INSIG1
INSIG2
IRF3
IRGM
IRS1
IRS2
IRS4
ITGA5
ITGA6
ITGAX
ITGB1
ITGB2
ITGB3
ITGB4
ITK
JAK2
JMJD7-PLA2G4B
KCND2
KCNE1
KCNH2
KCNJ12
KCNJ2
KCNJ3
KCNMA1
KCNN3
KCNQ1
KCNQ5
KDR
KDSR
KEAP1
KIF6
KL
KLF14
KLF15
KLF6
KLK1
KLRK1
KMT5A
KPNB1
LAPTM5
LAT
LBP
LBR
LCAT
LCK
LCLAT1
LCN1
LCN12
LCN15
LCN9
LCP1
LCP2
LDHA
LDLR
LEP
LEPR
LGALS1
LGALS4
LGALS9
LGMN
LHB
LHCGR
LILRA2
LILRB2
LINGO1
LIPA
LIPC
LIPE
LIPF
LIPG
LIPH
LIPI
LMLN
LMNA
LPA
LPAR1
LPAR2
LPAR3
LPAR5
LPCAT1
LPCAT2
LPCAT3
LPCAT4
LPGAT1
LPIN1
LPIN2
LPIN3
LPL
LRP1
LRP2
LRP5
LRP6
LSR
LSS
LTA4H
LTBR
LTC4S
LY96
LYN
LYPLA1
LYPLA2
MAGEE1
MAOA
MAPK1
MAPK10
MAPK14
MAPK3
MAPK8
MAPK9
MAPKAPK2
MAPT
MARCKS
MBL2
MBOAT1
MBOAT2
MBOAT7
MBP
MBTPS1
MBTPS2
MC2R
MCAT
MCEE
MCHR1
MCOLN1
MDGA1
MDH1
MDH2
ME1
MECR
MED1
MED10
MED11
MED12
MED13
MED13L
MED14
MED15
MED16
MED17
MED18
MED19
MED20
MED21
MED22
MED23
MED24
MED25
MED26
MED27
MED28
MED29
MED30
MED31
MED4
MED6
MED7
MED8
MED9
MEDAG
MET
METAP1
MFSD2A
MGLL
MICA
MID1IP1
MIF
MIGA1
MIGA2
MIR107
MIR122
MIR138-1
MIR17HG
MIR192
MIR219A2
MIR24-1
MIR27A
MIR30C1
MIR33A
MIR33B
MIR379
MIR483
MLXIPL
MLYCD
MMAA
MME
MMP1
MMP14
MMP17
MMP3
MMP7
MMP9
MMUT
MOGAT1
MOGAT2
MOGAT3
MORC2
MPG
MPO
MS4A1
MSMO1
MSR1
MTF1
MTHFR
MTM1
MTMR1
MTMR10
MTMR12
MTMR14
MTMR2
MTMR3
MTMR4
MTMR6
MTMR7
MTMR8
MTMR9
MTOR
MTRR
MTTP
MVD
MVK
MVP
MYC
MYLIP
MYO1C
MYOF
NAGA
NAMPT
NBN
NCAM1
NCAN
NCAPH2
NCEH1
NCF1
NCL
NCOA1
NCOA2
NCOA3
NCOA6
NCOR1
NCOR2
NDRG1
NDUFAB1
NEU1
NEU2
NEU3
NEU4
NEWENTRY
NF1
NFASC
NFE2L2
NFKB1
NFKBIA
NFKBIB
NFKBIE
NFYA
NFYB
NFYC
NIPAL4
NLRP3
NOS3
NOX1
NPAS2
NPC1
NPC1L1
NPFFR2
NPPA
NPPB
NPTX2
NPY
NR1D1
NR1H2
NR1H3
NR1H4
NR1I2
NR1I3
NR2C2
NR3C1
NR4A1
NR4A2
NR4A3
NR5A1
NRAS
NRF1
NRIP1
NSDHL
NTHL1
NTN1
NUAK2
NUDT19
OCRL
ODC1
OLAH
OLR1
OPA1
ORAI1
ORMDL1
ORMDL2
ORMDL3
OSBP
OSBP2
OSBPL10
OSBPL11
OSBPL1A
OSBPL2
OSBPL3
OSBPL5
OSBPL6
OSBPL8
OSBPL9
OSTC
OTOF
OXCT1
OXCT2
OXTR
P2RX1
P2RX2
P2RX3
P2RX4
P2RX7
P2RY1
P2RY12
PAFAH1B2
PAK2
PANK2
PARK7
PBX4
PCBD1
PCCA
PCCB
PCDH15
PCK1
PCK2
PCSK1
PCSK5
PCSK9
PCTP
PCYT1A
PCYT1B
PCYT2
PDE4A
PDE5A
PDGFRB
PDHA1
PDHB
PDK4
PDPK1
PDX1
PDYN
PECAM1
PECR
PEMT
PER2
PEX11A
PF4
PFKFB2
PGS1
PHB
PHOSPHO1
PHYH
PI4K2A
PI4K2B
PI4KA
PI4KB
PIAS4
PICK1
PIK3C2A
PIK3C2B
PIK3C2G
PIK3C3
PIK3CA
PIK3CB
PIK3CD
PIK3CG
PIK3R1
PIK3R2
PIK3R3
PIK3R4
PIK3R5
PIK3R6
PIKFYVE
PINK1
PIP4K2A
PIP4K2B
PIP4K2C
PIP4P1
PIP5K1A
PIP5K1B
PIP5K1C
PISD
PITPNB
PITPNM1
PITPNM2
PITPNM3
PLA1A
PLA2G10
PLA2G12A
PLA2G12B
PLA2G15
PLA2G1B
PLA2G2A
PLA2G2C
PLA2G2D
PLA2G2E
PLA2G2F
PLA2G3
PLA2G4A
PLA2G4B
PLA2G4C
PLA2G4D
PLA2G4E
PLA2G4F
PLA2G5
PLA2G6
PLA2R1
PLAAT1
PLAAT2
PLAAT3
PLAAT4
PLAAT5
PLAU
PLAUR
PLB1
PLBD1
PLCG1
PLCG2
PLD1
PLD2
PLD3
PLD4
PLD6
PLEKHA1
PLEKHA2
PLEKHA3
PLEKHA4
PLEKHA5
PLEKHA6
PLEKHA8
PLIN1
PLIN2
PLIN3
PLIN4
PLIN5
PLN
PLPP1
PLPP2
PLPP3
PLPP6
PLPPR1
PLPPR2
PLPPR3
PLPPR4
PLPPR5
PLSCR1
PLTP
PML
PMVK
PNLIP
PNLIPRP1
PNLIPRP2
PNPLA2
PNPLA3
PNPLA4
PNPLA5
PNPLA6
PNPLA7
PNPLA8
POMC
PON1
PON2
PON3
POR
PPAP2A
PPAP2B
PPAPDC2
PPARA
PPARD
PPARG
PPARGC1A
PPARGC1B
PPM1L
PPP1CA
PPP1CB
PPP1CC
PPP2CA
PPT1
PPT2
PQBP1
PRDX6
PREX2
PRF1
PRKAA1
PRKAA2
PRKAB1
PRKAB2
PRKACA
PRKACB
PRKACG
PRKAG1
PRKAG2
PRKAG3
PRKCB
PRKCQ
PRKCZ
PRKD1
PRKD2
PRKD3
PRLR
PRNP
PROM1
PROM2
PRXL2B
PSAP
PSEN1
PSME1
PSPN
PTAFR
PTDSS1
PTDSS2
PTEN
PTGDR
PTGDR2
PTGDS
PTGES
PTGES2
PTGES3
PTGIR
PTGIS
PTGR1
PTGR2
PTGS1
PTGS2
PTH
PTK2
PTK2B
PTPMT1
PTPN1
PTPN11
PTPN13
PTPN6
PTPRC
PTPRG
PTPRZ1
PTRF
PTS
PVRL1
PYY
RAB14
RAB18
RAB1A
RAB40C
RAB4A
RAB5A
RAB9A
RABAC1
RAC1
RAI1
RAN
RANBP9
RAP1A
RAP1B
RAP1GDS1
RAP2B
RARA
RASAL1
RBP4
RDH11
RDH12
RDH16
REEP6
RELA
RET
RETN
RETNLB
RETSAT
RFTN1
RGL1
RGN
RGR
RGS16
RGS4
RGS5
RHOA
RHOG
RICTOR
RNASE3
RND1
RND3
RNF139
RORA
RPS6KB1
RSAD2
RUFY1
RUNX2
RXRA
RXRB
RXRG
RYR2
S100A10
S1PR1
S1PR2
S1PR3
S1PR4
S1PR5
SAA1
SACM1L
SAMD8
SAR1B
SBF1
SBF2
SC5D
SCAF1
SCAP
SCARB1
SCD
SCD5
SCP2
SDC1
SDHA
SDHC
SDHD
SEC14L1
SEC22B
SEC23A
SEC24A
SEC24B
SEC24C
SEC24D
SELE
SELENOI
SELP
SELPLG
SEMA4D
SEPP1
SERINC1
SERPINA1
SESN3
SF1
SFTPA1
SFTPB
SFTPC
SFTPD
SGMS1
SGMS2
SGPL1
SGPP1
SGPP2
SH3GLB1
SHBG
SIGLEC1
SIGMAR1
SIN3A
SIN3B
SIRT1
SIRT3
SIRT6
SLC10A1
SLC10A2
SLC22A5
SLC25A1
SLC25A10
SLC25A14
SLC25A17
SLC25A20
SLC26A5
SLC27A1
SLC27A2
SLC27A3
SLC27A4
SLC27A5
SLC27A6
SLC2A1
SLC2A3
SLC2A4
SLC30A8
SLC33A1
SLC44A1
SLC44A2
SLC44A3
SLC44A4
SLC44A5
SLC4A1
SLC6A3
SLC6A4
SLC7A3
SLC7A5
SLC8A1
SLC9A1
SLC9A3R1
SLCO1A2
SLCO1B1
SLCO1B3
SLU7
SMARCD3
SMPD1
SMPD2
SMPD3
SMPD4
SMS
SNAP25
SNCA
SNCB
SOAT1
SOAT2
SOCS3
SOCS7
SOD1
SOD2
SORBS1
SORT1
SP1
SPG20
SPHK1
SPHK2
SPTA1
SPTLC1
SPTLC2
SPTLC3
SPTSSA
SPTSSB
SQLE
SRC
SRD5A1
SRD5A2
SRD5A3
SREBF1
SREBF2
ST3GAL1
ST3GAL2
ST3GAL3
ST3GAL4
ST3GAL5
ST3GAL6
ST6GAL1
ST6GALNAC3
ST6GALNAC4
ST6GALNAC5
ST6GALNAC6
ST8SIA1
ST8SIA5
STAR
STARD10
STARD3
STARD3NL
STARD4
STARD5
STARD6
STARD7
STAT1
STAT3
STIM1
STK11
STOM
STS
STX1A
SUCLA2
SUCLG1
SUCLG2
SUFU
SULT1E1
SULT2A1
SULT2B1
SUMF1
SUMF2
SUMO2
SYK
SYNJ1
SYNJ2
SYT1
TAZ
TBK1
TBL1X
TBL1XR1
TBL2
TBXA2R
TBXAS1
TCF3
TCF7L2
TDO2
TECR
TECRL
TFR2
TGFB1
TGM1
TGM2
TGOLN2
TGS1
THBS1
THEM4
THEM5
THRA
THRAP3
THRB
THRSP
TIAM2
TKFC
TLR2
TLR4
TLR5
TLR6
TLR9
TM6SF2
TM7SF2
TMEM86B
TNF
TNFAIP8
TNFAIP8L1
TNFAIP8L2
TNFAIP8L3
TNFRSF10A
TNFRSF10B
TNFRSF14
TNFRSF1A
TNFRSF1B
TNFRSF21
TNFRSF4
TNFRSF8
TNFSF10
TNFSF11
TNFSF14
TNFSF4
TNK2
TP53
TP53INP2
TPTE
TPTE2
TRADD
TRAF2
TRIB1
TRIB3
TRIP11
TRPC1
TRPC3
TRPC5
TRPC6
TRPM8
TRPV1
TRPV5
TSPO
TSPOAP1
TXNIP
TXNRD1
UBC
UBE2I
UBE2L6
UBIAD1
UBXN2A
UCP1
UCP2
UCP3
UGCG
UGDH
UGT1A1
UGT1A10
UGT1A3
UGT1A4
UGT1A5
UGT1A6
UGT1A7
UGT1A8
UGT1A9
UGT2A1
UGT2A3
UGT2B10
UGT2B11
UGT2B15
UGT2B17
UGT2B28
UGT2B4
UGT2B7
UGT8
ULBP1
ULBP2
ULBP3
UROD
UROS
USF1
UTRN
VAC14
VAPA
VAPB
VCAM1
VCP
VDAC1
VDAC2
VDR
VEGFA
VEGFB
VIM
VLDLR
VNN1
WAS
WWC1
WWP1
XBP1
XIST
XRCC5
XRCC6
YWHAH
ZAP70
ZPR1

## Sheet: ST3
gene	conMean	treatMean	logFC	pValue	fdr
ABCC5	12.6535	28.4627	1.16954	1.13516e-15	2.73042e-15
ABHD12	34.368	73.0925	1.08866	1.09591e-46	1.47756e-45
ACO1	78.5124	23.9202	-1.71469	4.28301e-40	3.63701e-39
ACSL1	369.872	67.0137	-2.4645	1.54031e-41	1.5176e-40
ACSL4	45.6557	21.8213	-1.06506	1.18699e-39	9.86164e-39
ADIPOQ	544.944	20.8611	-4.70722	7.65277e-50	1.33663e-48
AIFM2	43.5046	14.8539	-1.55033	5.25425e-32	2.94737e-31
AKR1C1	36.6921	3.76654	-3.28416	3.87354e-54	1.10236e-52
AKR1C2	65.617	8.06876	-3.02365	2.71746e-49	4.44334e-48
AKR1C3	74.0976	16.1118	-2.20131	8.03514e-49	1.26021e-47
ALOX15B	176.32	62.591	-1.49417	1.17446e-05	1.67143e-05
ANO6	114.762	47.736	-1.2655	1.77871e-43	1.98107e-42
ARHGEF26-AS1	0.469511	0.969246	1.0457	1.17605e-05	1.67215e-05
ATF3	169.299	41.0837	-2.04294	9.44056e-37	6.62564e-36
CA9	0.559939	12.5396	4.48508	0.00251703	0.00305101
CAV1	658.472	74.233	-3.14899	2.38058e-64	1.82948e-61
CDC25A	1.84925	7.69949	2.05782	5.96756e-39	4.80217e-38
CDCA3	1.36637	11.2598	3.04276	1.70852e-58	1.0504e-56
CDKN2A	2.63418	16.618	2.65732	2.24664e-31	1.22009e-30
CDO1	85.0805	8.21463	-3.37256	1.45242e-58	9.70593e-57
CFL1	202.509	406.551	1.00545	2.62403e-49	4.33671e-48
CHAC1	2.11613	5.41748	1.3562	4.57937e-12	8.98914e-12
CISD3	20.7245	48.6123	1.22998	1.11028e-27	4.96076e-27
CPEB1	1.36105	0.522189	-1.38207	3.28656e-43	3.60817e-42
CREB5	8.80448	2.14851	-2.0349	7.95346e-54	2.14464e-52
CYGB	32.5943	14.0838	-1.21059	5.20025e-35	3.2491e-34
DDR2	89.7404	17.102	-2.39159	6.3991e-51	1.24499e-49
DPEP1	0.392468	2.10832	2.42544	9.89564e-38	7.49241e-37
DPP4	7.47346	2.88263	-1.37439	4.20598e-33	2.44871e-32
EGFR	59.4023	18.812	-1.65886	1.03716e-57	4.98161e-56
EGR1	1767.84	301.146	-2.55345	1.93153e-49	3.22691e-48
ENPP2	104.001	17.5143	-2.56999	1.68421e-58	1.0504e-56
EPAS1	263.829	78.1803	-1.75473	1.0322e-53	2.73534e-52
EZH2	4.87511	22.1496	2.18377	7.45048e-55	2.24537e-53
FABP4	3560.65	151.385	-4.55585	6.2182e-57	2.38934e-55
FADS2	21.4983	63.7387	1.56795	1.30162e-08	2.2106e-08
FANCD2	3.60802	9.38675	1.37942	6.56335e-36	4.32956e-35
FLT3	2.8479	6.63762	1.22077	0.00550011	0.00650283
FNDC5	6.1906	2.2205	-1.4792	3.8298e-20	1.12551e-19
FZD7	120.555	50.7639	-1.24782	4.16672e-28	1.91172e-27
GABARAPL1	99.2806	38.8494	-1.35362	1.02452e-58	7.49847e-57
GDF15	8.07031	39.8624	2.30433	1.04368e-15	2.51827e-15
HELLS	2.16335	6.74524	1.6406	2.93879e-39	2.40262e-38
HOTAIR	1.59954	9.60013	2.5854	5.16883e-17	1.33521e-16
HSPB1	402.706	1199.32	1.57442	4.63286e-25	1.79363e-24
IDH2	124.313	303.841	1.28934	5.36691e-37	3.85464e-36
IDO1	3.93853	17.8264	2.17829	0.0012	0.00148862
IFNG	0.365676	1.31334	1.8446	0.0114481	0.0132299
IL6	25.4272	4.07148	-2.64275	1.81959e-32	1.04355e-31
JUN	562.12	218.003	-1.36653	3.334e-36	2.25412e-35
KIF20A	3.06831	29.4764	3.26404	5.22359e-57	2.1128e-55
KLF2	107.386	40.5773	-1.40406	8.67973e-35	5.37933e-34
LIFR	61.5863	11.1961	-2.45961	5.71618e-60	5.85718e-58
MEF2C	17.9907	8.34824	-1.10771	1.07556e-42	1.14801e-41
MEG3	8.56006	2.52129	-1.76346	1.96008e-42	2.02191e-41
MIR324	2.08881	0.904379	-1.20768	2.26451e-15	5.32196e-15
MMD	126.088	22.3549	-2.49577	7.30005e-34	4.3489e-33
MS4A15	0.390885	6.73594	4.10707	3.76221e-36	2.52511e-35
MUC1	75.1287	397.746	2.40441	2.19184e-28	1.02397e-27
MYCN	1.17974	3.90513	1.7269	0.000513625	0.000659329
NR4A1	117.097	33.0286	-1.82591	1.00078e-29	4.8987e-29
NR5A2	5.09146	2.19097	-1.21651	6.73843e-42	6.68192e-41
PANX2	2.20172	6.9378	1.65584	8.78708e-13	1.80558e-12
PARP1	25.86	61.1127	1.24075	3.42845e-48	5.06685e-47
PARP10	25.4997	55.7497	1.12848	5.46685e-20	1.59139e-19
PARP9	24.2851	50.3703	1.0525	2.94708e-26	1.20791e-25
PDK4	398.815	42.3155	-3.23646	9.3638e-57	3.4267e-55
PHKG2	7.50616	16.2334	1.11282	1.49299e-45	1.91227e-44
PPARA	11.2075	4.73029	-1.24447	1.46382e-43	1.65434e-42
PPARG	64.5643	7.50624	-3.10457	5.13067e-56	1.67784e-54
PRKCA	7.08561	3.38322	-1.0665	5.42514e-41	5.05323e-40
PTGS2	16.2941	5.24502	-1.63533	2.34041e-39	1.92364e-38
PVT1	1.27188	3.48428	1.4539	4.69025e-25	1.81129e-24
RARRES2	200.919	81.1617	-1.30774	3.13156e-25	1.231e-24
RRM2	2.39781	23.7257	3.30666	8.68514e-57	3.25587e-55
SCD	1261.77	520.45	-1.27762	1.52908e-05	2.15813e-05
SIAH2	45.9701	148.115	1.68795	6.06522e-35	3.77419e-34
SLC7A11	0.891333	3.87253	2.11924	1.50371e-20	4.54067e-20
SNCA	3.19475	0.889587	-1.8445	3.89914e-50	7.05056e-49
SOX2	0.327395	3.36358	3.3609	0.0143273	0.0164459
SREBF1	66.5655	151.146	1.1831	9.82608e-17	2.51711e-16
TF	11.6314	2.75546	-2.07766	7.29517e-52	1.53598e-50
TFR2	0.309939	2.77558	3.16273	7.9127e-41	7.19634e-40
TFRC	36.6531	81.2143	1.1478	5.50573e-16	1.36489e-15
TIMP1	381.522	775.895	1.02409	3.21536e-24	1.19372e-23
TLR4	15.0522	6.05551	-1.31366	2.06228e-40	1.81127e-39
TOR2A	7.68534	16.7121	1.12071	4.74821e-41	4.50493e-40
TP63	48.3451	7.58739	-2.6717	2.24476e-37	1.65081e-36
TRIM46	1.90854	5.02606	1.39696	2.58942e-18	7.0193e-18
TTPA	2.87254	1.36725	-1.07105	8.37407e-30	4.1253e-29
TYRO3	14.4013	3.92903	-1.87396	1.12584e-29	5.4934e-29
USP35	4.86872	10.6226	1.12551	9.35492e-11	1.73235e-10
YAP1	111.166	55.4845	-1.00256	1.32832e-42	1.40802e-41
ZFP36	1187.63	289.386	-2.03702	2.69815e-42	2.74639e-41
ABCA1	31.3396	14.6693	-1.09519	3.43553e-25	1.34021e-24
ABCA10	9.20639	0.978831	-3.2335	1.73635e-62	4.44794e-60
ABCA12	4.84347	10.9276	1.17387	5.88826e-06	8.55412e-06
ABCA8	31.9943	2.77494	-3.52729	8.32355e-61	1.16303e-58
ABCB1	12.1758	2.92338	-2.0583	1.41366e-45	1.82587e-44
ACACB	77.6386	8.10918	-3.25914	3.19833e-57	1.40452e-55
ACADL	7.27191	0.809412	-3.16739	1.81949e-54	5.37798e-53
ACADS	57.7839	25.998	-1.15226	1.36451e-33	8.00479e-33
ACOT4	10.7383	21.8532	1.02508	7.71389e-15	1.78558e-14
ACOT7	12.6683	32.1392	1.34311	8.58536e-39	6.87276e-38
ACSM3	6.42207	1.803	-1.83264	2.45274e-25	9.6663e-25
ACSS3	9.53499	4.73971	-1.00843	3.16349e-23	1.1152e-22
ADAM12	16.3756	42.7566	1.3846	4.05343e-19	1.14314e-18
ADH1B	363.495	14.3099	-4.66685	4.36531e-57	1.81337e-55
ADH1C	31.6831	3.38516	-3.22642	3.47386e-60	3.8138e-58
ADRA2A	52.3416	22.4198	-1.22318	2.59189e-32	1.47546e-31
ADRB2	30.5488	4.9491	-2.62588	6.04115e-62	1.32646e-59
AGMO	1.99669	0.478048	-2.06239	4.20685e-50	7.51852e-49
AGPAT2	296.549	106.51	-1.47728	3.92507e-15	9.15452e-15
AGRP	0.237195	0.532151	1.16576	8.03232e-14	1.76872e-13
AGT	10.0234	36.8496	1.87828	0.00179319	0.00219437
AKAP12	80.6062	15.3662	-2.39113	9.36506e-50	1.61731e-48
AKAP5	2.25466	5.73126	1.34595	1.77242e-11	3.38831e-11
ALDH1A1	160.887	31.4132	-2.35661	2.48513e-56	8.4881e-55
ALDH1A3	23.7656	7.12903	-1.7371	2.00334e-37	1.4875e-36
ALDH2	114.877	29.4625	-1.96314	1.01774e-36	7.11032e-36
ALDH3A1	4.01649	1.59248	-1.33466	3.95648e-45	4.94399e-44
ALDOA	4.18074	9.69538	1.21354	1.19444e-24	4.49963e-24
ANGPTL4	92.1095	26.3715	-1.80437	2.12426e-38	1.64899e-37
ANGPTL6	0.212003	0.534552	1.33425	1.98051e-25	7.84548e-25
AOC3	355.371	29.0324	-3.61359	2.0127e-56	7.03072e-55
AOX1	34.6688	8.74882	-1.98648	7.31371e-47	1.00368e-45
APOA1	0.220552	2.67846	3.60221	7.06763e-07	1.09285e-06
APOB	3.33415	0.212708	-3.97037	1.4423e-55	4.5241e-54
APOC1	32.4555	65.9976	1.02395	1.09967e-21	3.61152e-21
APOD	2547.8	857.871	-1.57042	1.70793e-42	1.77371e-41
APOO	12.4133	27.2345	1.13355	6.67521e-51	1.28247e-49
AQP7	67.184	2.55648	-4.71589	1.25512e-58	8.76871e-57
ARF1	376.167	782.153	1.05608	2.9345e-56	9.80506e-55
ARNT2	8.39297	32.5211	1.95412	1.71906e-21	5.6217e-21
ARSI	2.07485	5.57683	1.42643	6.17411e-21	1.91709e-20
ATP7B	2.82677	6.13361	1.11758	2.67418e-06	3.98277e-06
B4GALNT1	0.825471	2.05701	1.31726	4.66522e-05	6.41938e-05
B4GALT3	32.0248	73.4351	1.19728	1.07285e-46	1.45927e-45
B4GALT6	5.44615	2.58724	-1.07382	2.04019e-38	1.59988e-37
BAX	27.9322	59.0363	1.07967	1.63348e-42	1.70793e-41
BMPR1B	6.43966	120.145	4.22165	5.26686e-10	9.51253e-10
BMX	9.88257	1.67924	-2.55708	2.45524e-58	1.39767e-56
BST2	290.544	758.184	1.38379	7.18499e-16	1.76411e-15
C5AR2	4.39873	12.1893	1.47046	1.51234e-12	3.05048e-12
CA4	30.1799	0.91524	-5.04329	9.7303e-65	1.49555e-61
CACNA1D	2.28799	5.75777	1.33143	1.93672e-08	3.27474e-08
CAMP	0.439221	8.47628	4.27041	4.03985e-35	2.54478e-34
CASP14	0.411973	40.1188	6.60558	7.18849e-06	1.03744e-05
CAT	297.713	87.9094	-1.75983	2.38629e-57	1.07874e-55
CAV2	105.944	15.9427	-2.73232	4.00944e-63	1.54063e-60
CCL2	98.361	47.9446	-1.03672	2.10779e-10	3.86136e-10
CCNB1	14.451	80.453	2.47698	6.43876e-59	4.94819e-57
CD19	1.00654	2.79219	1.472	0.000120142	0.000161556
CD1A	0.485168	3.72145	2.93931	1.67908e-11	3.21788e-11
CD24	514.92	1350.23	1.39078	6.21739e-13	1.29839e-12
CD36	432.795	29.8014	-3.86023	7.23138e-58	3.58536e-56
CDH13	8.33485	2.95207	-1.49743	6.21995e-47	8.69097e-46
CDH2	0.957241	5.33541	2.47864	1.78621e-21	5.82887e-21
CDK1	5.2591	44.8252	3.09142	2.14377e-59	1.93822e-57
CDT1	4.63132	23.0309	2.31408	1.88004e-44	2.22279e-43
CEACAM5	2.77207	52.2938	4.2376	2.72431e-21	8.75995e-21
CEBPA	41.6903	11.0219	-1.91934	2.22685e-23	7.92286e-23
CERS1	0.278895	0.560503	1.007	0.0352778	0.0392344
CERS2	60.3016	146.087	1.27656	1.29416e-31	7.12947e-31
CERS6	23.5831	49.607	1.07279	1.64768e-11	3.16166e-11
CETP	6.50786	1.72065	-1.91923	1.49477e-06	2.27697e-06
CGA	0.119575	47.8029	8.64304	3.38345e-18	9.13947e-18
CH25H	12.0746	5.81052	-1.05524	1.79944e-16	4.54891e-16
CIDEA	129.01	5.66899	-4.50825	4.58485e-49	7.26486e-48
CIDEC	459.013	15.6828	-4.87128	1.65188e-52	3.78946e-51
CILP2	1.35655	14.791	3.4467	1.91577e-52	4.26745e-51
CLEC7A	4.93485	11.9217	1.27251	1.03542e-12	2.11347e-12
CLIC2	36.622	16.1586	-1.18041	1.42519e-40	1.2662e-39
CMA1	14.9598	2.3056	-2.69788	1.60539e-44	1.91277e-43
COL23A1	3.75805	1.68549	-1.15681	6.36693e-16	1.57078e-15
CPM	51.6606	14.9238	-1.79145	3.12774e-30	1.57103e-29
CPNE7	2.32142	11.9777	2.36727	9.72572e-24	3.50902e-23
CR1	1.43043	0.601366	-1.25014	2.73514e-21	8.77644e-21
CRAT	55.035	117.336	1.09222	1.45514e-05	2.05566e-05
CSF3R	6.60248	13.5583	1.0381	0.000204392	0.000270819
CTLA4	1.78284	4.01881	1.17259	2.29813e-08	3.88157e-08
CTSD	131.181	337.578	1.36367	1.15655e-29	5.62535e-29
CUBN	1.74333	0.612393	-1.50931	8.15995e-48	1.19446e-46
CXCL12	257.634	75.2606	-1.77535	6.49586e-53	1.58478e-51
CXCR4	75.4824	155.102	1.03901	1.83044e-20	5.4949e-20
CYP1A1	4.5231	0.383731	-3.55915	4.42339e-16	1.1019e-15
CYP21A2	0.64871	3.16596	2.287	2.96538e-16	7.44736e-16
CYP27B1	1.84102	4.65885	1.33947	7.03214e-10	1.26414e-09
CYP2U1	15.1059	6.06644	-1.31618	7.08037e-53	1.67423e-51
CYP39A1	10.8771	4.67846	-1.2172	1.42361e-35	9.2495e-35
DEGS2	13.4013	73.1632	2.44874	1.86888e-24	7.00603e-24
DGAT2	103.46	12.6175	-3.03557	5.1319e-38	3.90481e-37
DHCR7	40.0822	86.522	1.11011	2.19061e-20	6.51251e-20
DHRS3	102.199	50.6277	-1.01339	3.19209e-34	1.93159e-33
DMD	24.3053	3.29319	-2.88371	1.48981e-62	4.44794e-60
DRD4	0.765352	2.05614	1.42574	9.88728e-17	2.52858e-16
EBP	15.5349	34.5839	1.15459	1.967e-38	1.5504e-37
EDN1	58.8377	22.6761	-1.37557	4.5177e-34	2.71238e-33
EGF	15.2065	5.22416	-1.54141	4.09227e-14	9.19564e-14
ELOVL3	6.36286	2.18612	-1.5413	4.40263e-25	1.7088e-24
ENO2	15.642	42.5416	1.44345	8.81245e-14	1.93496e-13
ENPP6	1.8316	0.687097	-1.41452	2.81524e-26	1.16006e-25
EPB41L2	66.8402	23.905	-1.4834	1.28477e-49	2.16999e-48
EPHA2	32.9599	14.4534	-1.1893	1.44824e-36	9.98183e-36
ERBB2	87.8725	295.887	1.75156	7.46697e-12	1.45459e-11
ESR1	46.5455	148.859	1.67723	1.7375e-08	2.94112e-08
ETNK2	10.0027	26.3829	1.39921	5.67605e-17	1.46377e-16
EZR	199.691	461.718	1.20925	3.93807e-37	2.8551e-36
F10	15.009	2.77812	-2.43365	1.40175e-53	3.53196e-52
F3	102.284	32.8861	-1.63704	7.1291e-47	9.87155e-46
F5	0.727101	1.59833	1.13634	7.52452e-08	1.2356e-07
F7	1.3131	8.56686	2.70579	3.07861e-13	6.55388e-13
F8	18.9969	6.53317	-1.53991	1.91577e-52	4.26745e-51
FABP6	0.168902	3.19482	4.24148	4.61802e-14	1.02719e-13
FCGR1A	1.94876	5.74186	1.55896	9.49212e-35	5.85919e-34
FCGR3A	45.9815	107.085	1.21963	9.16766e-21	2.81251e-20
FDXR	8.03316	18.3748	1.19369	7.66424e-23	2.65913e-22
FGF1	45.0205	10.7349	-2.06827	6.82812e-53	1.63982e-51
FGF2	28.4817	4.89064	-2.54194	1.40253e-56	5.01322e-55
FGFR3	5.04477	25.7263	2.35039	2.49332e-18	6.77074e-18
FGFR4	5.00353	15.5676	1.63753	8.13262e-08	1.32836e-07
FITM1	2.22204	0.69371	-1.67948	0.000808262	0.00101578
FN1	136.776	1101.38	3.00942	1.46054e-48	2.22263e-47
FOXA1	79.6088	266.904	1.74532	2.49099e-27	1.09078e-26
FOXO1	45.3236	14.3198	-1.66225	2.11786e-58	1.25198e-56
FUT2	3.8265	10.9092	1.51145	6.31798e-18	1.69177e-17
FUT7	0.321775	1.29081	2.00415	2.73144e-26	1.12855e-25
G0S2	730.104	54.7759	-3.73649	1.69446e-47	2.38935e-46
GAS1	80.5058	33.781	-1.25288	5.45762e-41	5.05323e-40
GDPD5	16.9064	7.40703	-1.1906	2.28524e-33	1.33552e-32
GK	2.77749	5.84794	1.07415	1.15114e-25	4.60755e-25
GLYCTK	4.44922	1.89457	-1.23168	2.11132e-19	6.03179e-19
GPAM	182.268	11.1236	-4.03436	6.18899e-57	2.38934e-55
GPAT3	13.598	4.81144	-1.49885	2.18597e-37	1.6153e-36
GPD1	548.24	19.0182	-4.84936	5.61597e-54	1.54138e-52
GPX3	882.396	82.3556	-3.42149	1.17067e-50	2.16785e-49
GRIN1	0.690431	1.4037	1.02367	0.00279602	0.00337322
GSN	731.588	141.91	-2.36605	6.52383e-61	1.00271e-58
HADH	49.5596	23.5113	-1.07581	3.11191e-49	5.03474e-48
HBA1	3.56599	0.249431	-3.83759	2.48882e-38	1.92227e-37
HBB	573.877	22.4601	-4.6753	3.36628e-52	7.3914e-51
HELZ2	9.70084	21.95	1.17804	5.96172e-21	1.85489e-20
HEPACAM	6.07197	0.216234	-4.8115	2.28286e-60	2.92397e-58
HLA-G	3.90146	8.22225	1.07552	1.18967e-05	1.68682e-05
HPGD	26.1977	12.5107	-1.06628	2.13722e-15	5.05369e-15
HSD11B1	36.3661	8.18509	-2.15153	1.26744e-31	7.00742e-31
HSD11B2	8.98506	18.7041	1.05776	2.35631e-11	4.48225e-11
HSD17B1	1.46098	3.28896	1.1707	0.0283725	0.0317847
HSD17B11	60.159	26.1289	-1.20313	4.87853e-44	5.68053e-43
HSD17B13	9.95295	0.367181	-4.76056	6.42162e-59	4.94819e-57
HSD17B2	2.29295	0.922133	-1.31416	1.05421e-19	3.03999e-19
HSD17B6	1.12243	9.00851	3.00467	2.93735e-60	3.47286e-58
HSD17B7	5.28	12.1806	1.20597	4.32764e-36	2.89199e-35
IGF1	5.20859	1.122	-2.21483	1.24919e-47	1.79439e-46
IGFBP1	3.92908	1.45265	-1.4355	2.18923e-29	1.05152e-28
IL18	6.6539	15.2126	1.19299	5.20393e-21	1.6257e-20
IL27	0.230307	0.710362	1.625	6.91483e-28	3.13513e-27
IL4I1	2.68956	16.6815	2.63281	5.08384e-42	5.14069e-41
INMT	21.3451	4.22435	-2.3371	1.29117e-53	3.30755e-52
IRS2	44.0812	17.3479	-1.34541	5.21273e-43	5.60278e-42
KCNH2	0.771817	3.3312	2.10971	0.000268531	0.000352964
KCNJ2	10.7588	4.26908	-1.33352	5.39289e-41	5.05323e-40
KCNJ3	1.31704	46.9659	5.15624	0.0349044	0.0388472
KCNQ5	0.924388	2.17699	1.23577	0.000268684	0.000352964
KL	7.47586	1.50985	-2.30783	5.03933e-58	2.67084e-56
KLF15	24.1242	2.74624	-3.13495	3.41766e-59	2.9183e-57
KLF6	285.028	116.097	-1.29577	2.05922e-35	1.32428e-34
LCN12	1.03063	3.82707	1.89271	3.93671e-10	7.14372e-10
LEP	321.275	5.87195	-5.77383	3.9447e-54	1.10236e-52
LEPR	27.6305	4.02232	-2.78017	7.06168e-58	3.58536e-56
LINGO1	3.09618	16.9857	2.45576	3.29529e-25	1.29205e-24
LIPE	233.394	13.3546	-4.12736	1.54778e-50	2.83208e-49
LPAR2	13.6135	27.3044	1.00409	6.90721e-30	3.42464e-29
LPCAT1	25.0086	59.3872	1.24773	8.68606e-41	7.85322e-40
LPCAT2	27.5466	11.4449	-1.26717	3.3854e-37	2.47779e-36
LPL	769.102	37.5023	-4.35812	4.24505e-57	1.8124e-55
LRP1	192.715	71.6982	-1.42646	3.80704e-35	2.40799e-34
LSR	70.3423	193.23	1.45785	9.43388e-45	1.14172e-43
MAOA	139.336	17.5381	-2.99	1.9894e-54	5.76926e-53
MAPK10	2.38191	0.725765	-1.71455	5.05917e-35	3.17385e-34
MAPKAPK2	108.586	232.643	1.09928	2.16659e-40	1.89207e-39
MBOAT2	15.7196	41.422	1.39783	1.13224e-26	4.7678e-26
MBOAT7	35.3378	90.448	1.35588	2.30955e-45	2.90966e-44
ME1	60.3271	23.1932	-1.3791	1.77303e-16	4.48954e-16
MEDAG	63.0384	13.5779	-2.21497	3.09719e-39	2.51872e-38
MET	43.1334	14.0231	-1.62099	3.07716e-48	4.59184e-47
MGLL	101.161	25.7152	-1.97595	9.91685e-45	1.1908e-43
MLXIPL	19.8376	2.19104	-3.17855	1.98719e-48	2.99443e-47
MME	97.2628	10.5737	-3.20141	3.08145e-63	1.54063e-60
MMP1	0.601697	48.4579	6.33155	9.55161e-50	1.6312e-48
MMP14	155.54	385.602	1.30983	2.44849e-24	9.13428e-24
MMP17	3.49761	7.28066	1.0577	1.19507e-07	1.92944e-07
MMP3	6.8223	30.5845	2.16447	1.43598e-25	5.73272e-25
MMP9	19.8798	125.295	2.65595	4.87647e-30	2.42561e-29
MSR1	11.4527	22.9145	1.00057	6.15584e-19	1.72656e-18
MYC	142.211	70.5579	-1.01115	3.81959e-24	1.41463e-23
NCAM1	4.24033	1.41046	-1.58801	1.54945e-46	2.05302e-45
NEU4	0.0865459	0.723392	3.06324	2.15884e-06	3.24354e-06
NFKBIE	14.4694	30.4378	1.07286	1.60766e-30	8.18203e-30
NIPAL4	0.227468	0.891508	1.97059	3.07886e-09	5.40207e-09
NPTX2	1.10825	4.52395	2.0293	1.66293e-16	4.22467e-16
NR3C1	69.2877	23.8427	-1.53905	2.97956e-55	9.15917e-54
NR4A3	17.2875	4.35634	-1.98854	2.99381e-21	9.56651e-21
NTHL1	12.1678	27.8047	1.19226	4.09916e-28	1.88635e-27
NUAK2	2.71603	13.0622	2.26583	1.06694e-55	3.41644e-54
OLR1	5.96476	26.4631	2.14945	2.68619e-40	2.33259e-39
OXTR	206.703	12.2089	-4.08155	1.08915e-39	9.09792e-39
P2RY12	11.5549	2.21691	-2.38188	1.98091e-51	4.05953e-50
PCK1	36.8587	1.61588	-4.51162	1.44758e-46	1.93473e-45
PCSK1	0.480301	30.2619	5.97742	0.000915016	0.00114433
PCSK5	8.02154	2.89412	-1.47075	1.89276e-38	1.49957e-37
PCSK9	0.344659	1.02109	1.56687	3.01344e-06	4.45351e-06
PECAM1	222.916	79.9855	-1.47869	5.55556e-44	6.42022e-43
PECR	24.2435	11.793	-1.03967	1.69798e-12	3.41596e-12
PEMT	40.7141	19.5606	-1.05758	3.61623e-21	1.14838e-20
PER2	47.1335	19.8659	-1.24646	1.42025e-27	6.30904e-27
PIK3C2G	18.3498	2.65824	-2.78722	1.70088e-35	1.09843e-34
PIK3R1	134.592	51.4705	-1.38677	1.23106e-40	1.10008e-39
PIP5K1B	7.55735	3.67241	-1.04115	3.30903e-31	1.75985e-30
PLA2G10	0.944562	3.20009	1.76039	6.55501e-13	1.36334e-12
PLA2G2A	94.4668	42.7148	-1.14507	1.63667e-15	3.89405e-15
PLA2G2C	0.691988	1.4157	1.0327	0.00134048	0.00165355
PLA2G2D	3.28602	7.70186	1.22887	0.000337192	0.000439207
PLA2G4A	22.2622	8.37839	-1.40985	3.58695e-51	7.06814e-50
PLA2G4F	1.51537	3.97093	1.3898	1.274e-12	2.59013e-12
PLA2G5	2.84651	1.15917	-1.29611	1.01647e-33	6.00892e-33
PLA2R1	16.9021	5.67797	-1.57376	4.3674e-41	4.16937e-40
PLAAT1	3.92518	8.51054	1.11649	0.0252804	0.0284242
PLAAT2	8.62548	22.1963	1.36364	3.44469e-09	6.02332e-09
PLAAT3	208.008	102.383	-1.02266	1.21435e-20	3.68866e-20
PLAAT4	145.154	362.686	1.32114	3.58792e-13	7.6064e-13
PLAAT5	51.5522	14.5247	-1.82752	6.05507e-37	4.32867e-36
PLAU	34.8941	88.9968	1.35077	1.92245e-18	5.25766e-18
PLAUR	10.0048	32.3381	1.69254	3.89723e-40	3.3278e-39
PLD1	10.1255	4.9586	-1.02999	4.92349e-43	5.32916e-42
PLIN1	894.952	30.3953	-4.87989	7.54429e-53	1.75691e-51
PLIN4	941.429	34.0816	-4.78779	1.24486e-53	3.24295e-52
PLN	19.4793	5.90935	-1.72087	1.97778e-20	5.90263e-20
PLPP1	131.553	41.6421	-1.65953	7.78842e-60	7.48175e-58
PLPP3	113.076	32.5324	-1.79735	2.8727e-61	5.51917e-59
PLPPR1	2.73569	0.530169	-2.36738	1.7945e-40	1.58514e-39
PLPPR3	3.62985	11.6563	1.68312	3.00812e-05	4.17659e-05
PLPPR4	4.09261	1.99834	-1.03422	6.71066e-32	3.75065e-31
PLTP	214.838	89.0567	-1.27046	2.91496e-36	1.99124e-35
PNLIPRP2	0.107381	0.950147	3.14541	4.35332e-10	7.88109e-10
PNPLA2	250.24	80.9858	-1.62757	2.57816e-35	1.6511e-34
PPARGC1A	2.36347	1.14686	-1.04322	3.0146e-41	2.90755e-40
PPP1CA	64.64	137.536	1.08931	1.27633e-47	1.8164e-46
PREX2	12.3349	2.90679	-2.08525	6.33146e-50	1.11856e-48
PRKD1	11.5478	4.57171	-1.33682	1.06653e-50	2.00799e-49
PRLR	35.977	80.0059	1.15303	1.46797e-13	3.18682e-13
PRNP	306.242	118.009	-1.37578	1.14631e-47	1.66215e-46
PTGDR2	1.42679	0.516407	-1.46619	5.5912e-45	6.93038e-44
PTGIS	60.6882	17.0632	-1.83053	3.90842e-37	2.84703e-36
PTPRZ1	6.66793	2.15592	-1.62893	3.34378e-36	2.25412e-35
PYY	0.667231	3.69812	2.47053	1.08332e-06	1.6634e-06
RAB40C	17.5749	35.4831	1.01361	1.20248e-30	6.20207e-30
RARA	34.0298	79.5124	1.22438	6.70546e-21	2.0737e-20
RBP4	489.096	21.2061	-4.52756	2.17586e-51	4.40039e-50
RDH12	0.255219	0.526026	1.0434	0.000407452	0.000528484
RDH16	0.594518	3.60518	2.60028	1.14868e-20	3.49607e-20
REEP6	60.1846	128.224	1.0912	1.92755e-07	3.07967e-07
RET	5.06355	40.0403	2.98323	1.98309e-17	5.23714e-17
RETN	0.457094	1.15666	1.33941	4.44783e-06	6.51078e-06
RETSAT	244.578	93.1669	-1.3924	1.48797e-26	6.24865e-26
RGL1	46.7108	17.3762	-1.42665	1.07128e-50	2.00799e-49
RGN	9.66963	2.56246	-1.91593	2.81282e-51	5.61469e-50
RGS4	3.17416	10.6255	1.74309	1.35729e-22	4.65661e-22
RND1	6.94143	19.6867	1.50392	1.87917e-20	5.63019e-20
RND3	127.209	47.952	-1.40754	2.00828e-42	2.05782e-41
RSAD2	10.3055	33.563	1.70346	1.20041e-17	3.18658e-17
RUNX2	4.21554	10.1419	1.26655	1.5805e-19	4.52371e-19
RXRG	2.91836	0.503096	-2.53625	1.21063e-48	1.87954e-47
S1PR1	62.2815	17.1763	-1.85839	4.61302e-52	9.84751e-51
SAA1	2365.21	246.972	-3.25955	1.28351e-51	2.66588e-50
SDC1	119.134	410.932	1.78631	4.85624e-34	2.90429e-33
SELE	20.878	8.32278	-1.32685	5.39725e-05	7.40676e-05
SELP	28.4797	9.37033	-1.60376	9.6473e-40	8.10267e-39
SLC25A10	6.19101	14.4906	1.22687	7.63585e-32	4.25228e-31
SLC27A2	10.9803	27.4485	1.32181	0.00022354	0.000295173
SLC27A4	28.3955	58.126	1.03352	3.57658e-35	2.27157e-34
SLC27A6	17.557	3.9253	-2.16117	1.15345e-34	7.09141e-34
SLC2A1	25.7892	66.6981	1.37088	2.29078e-27	1.00886e-26
SLC2A4	23.9069	1.35508	-4.14097	4.30927e-61	7.35927e-59
SLC30A8	0.713799	39.7421	5.79901	1.15046e-07	1.85937e-07
SLC44A4	27.3687	148.57	2.44055	7.93379e-24	2.89649e-23
SLC6A4	0.553223	8.89343	4.00681	0.0396305	0.0437587
SLC7A3	8.13761	0.953547	-3.09323	1.34075e-36	9.28258e-36
SLC7A5	16.8916	93.6622	2.47116	4.85472e-29	2.3173e-28
SLC9A3R1	171.032	572.121	1.74206	4.17304e-30	2.08924e-29
SMS	105.243	223.674	1.08767	1.36797e-43	1.56909e-42
SOCS3	296.272	89.9654	-1.71948	2.68803e-17	7.05033e-17
SORBS1	186.011	19.0886	-3.28461	3.97259e-58	2.18067e-56
SPTSSB	7.44726	28.1209	1.91686	0.00190024	0.00231799
SQLE	20.5367	92.7356	2.17492	3.47358e-46	4.56315e-45
SRD5A2	0.132132	0.664668	2.33065	2.87557e-20	8.49951e-20
ST3GAL4	11.1399	23.4449	1.07353	1.89416e-29	9.12639e-29
ST6GALNAC3	4.41615	1.31963	-1.74265	3.33725e-49	5.34308e-48
STARD10	59.4292	241.16	2.02075	2.31774e-31	1.24558e-30
STARD3	23.6812	54.2905	1.19696	2.83483e-11	5.36593e-11
STAT1	63.0405	152.444	1.27393	4.42013e-22	1.4769e-21
STX1A	2.57184	6.81505	1.40592	1.42624e-35	9.2495e-35
TCF7L2	35.1498	16.9014	-1.05638	1.82623e-45	2.31977e-44
TDO2	0.250469	3.09259	3.62611	3.78436e-52	8.19233e-51
THRB	24.1798	9.47966	-1.3509	1.45422e-48	2.22263e-47
THRSP	249.651	41.0546	-2.6043	1.80058e-43	1.991e-42
TNFRSF4	3.274	7.88963	1.2689	4.94069e-21	1.54661e-20
TNFRSF8	3.19611	1.40814	-1.18252	4.68113e-32	2.63549e-31
TNFSF4	1.95637	7.7186	1.98016	7.81909e-41	7.15354e-40
TRAF2	14.668	31.6246	1.10838	5.21071e-39	4.21519e-38
TRIB3	19.8616	58.6668	1.56257	6.5266e-41	6.00682e-40
TRPC1	8.39388	3.67416	-1.19192	5.06034e-41	4.77162e-40
TRPC6	6.71887	2.84074	-1.24195	4.81428e-43	5.2479e-42
TXNIP	2141.03	594.607	-1.84829	1.10834e-57	5.1622e-56
UBE2L6	102.973	217.943	1.08169	1.14577e-25	4.59804e-25
UGCG	57.9871	139.336	1.26476	2.62664e-11	4.99029e-11
UGT2B28	44.869	8.44691	-2.40922	2.61434e-09	4.61337e-09
ULBP1	0.240827	1.98655	3.04419	3.54835e-27	1.54062e-26
ULBP2	1.10305	3.66759	1.73333	6.68248e-11	1.2462e-10
UTRN	75.4956	29.6761	-1.34709	6.16823e-45	7.58445e-44
VIM	858.877	352.385	-1.2853	1.21172e-40	1.08913e-39
VLDLR	17.3572	5.60457	-1.63086	1.10568e-38	8.80534e-38

## Sheet: ST4
gene	Mean1	Mean2	logFC	pValue	fdr
HOXA3	1.01576	2.16282	1.09035	9.78688e-38	6.05171e-36
KRT5	34.4871	234.858	2.76766	1.04389e-55	5.49539e-53
LINC02676	0.689668	0.295062	-1.22488	2.71311e-08	1.06868e-07
PTN	25.1824	129.114	2.35816	2.74513e-31	1.05463e-29
SPNS3	0.672356	1.499	1.1567	1.60353e-41	1.43933e-39
IGHV4-31	28.7436	78.1334	1.4427	3.795e-16	3.75605e-15
AC025423.3	7.99944	2.26809	-1.81842	1.31563e-05	3.57105e-05
TPSP2	24.691	11.7857	-1.06695	4.69666e-07	1.56379e-06
ID4	10.4504	35.9146	1.78101	9.34447e-51	2.52794e-48
STAC2	4.53742	57.8836	3.67321	5.2426e-56	3.0944e-53
HS3ST5	0.875739	0.239791	-1.86872	0.0291135	0.0421553
KRT6B	11.1932	77.758	2.79637	5.33369e-36	2.81544e-34
GIMAP1	3.06898	6.355	1.05013	9.3181e-46	1.26922e-43
LY6D	0.812945	12.6049	3.95468	7.59166e-34	3.50404e-32
SLAMF6	5.05023	10.3346	1.03306	3.59398e-22	6.31802e-21
KIAA0319	1.27168	0.471888	-1.43022	3.92873e-12	2.5164e-11
WDR86	1.35713	4.27251	1.65453	9.18004e-46	1.25922e-43
C7	6.13679	25.8186	2.07286	5.43513e-50	1.2603e-47
TUNAR	0.178406	1.03172	2.53182	5.4276e-26	1.32314e-24
IGHV3OR16-12	0.313575	0.75771	1.27283	6.56778e-16	6.35821e-15
AOC3	18.9453	49.2383	1.37794	4.75503e-41	3.95806e-39
TCN1	48.8701	113.527	1.21601	2.05998e-13	1.53969e-12
TMEM273	4.2155	8.7986	1.06157	6.18196e-47	9.19177e-45
CDH19	0.230752	1.26138	2.45059	3.698e-31	1.40683e-29
MGAM2	0.497481	1.0129	1.02578	2.88663e-19	3.91544e-18
TMEM145	7.45257	3.16122	-1.23726	8.64675e-10	4.15035e-09
MARCHF4	1.04656	0.447701	-1.22505	1.82633e-21	3.0185e-20
ABCA8	1.6558	5.18355	1.64641	3.29738e-42	3.14835e-40
KLK10	3.25651	6.94278	1.09219	8.80148e-35	4.31827e-33
NDST4	3.22047	0.61196	-2.39576	0.000416327	0.000878954
ABCA9	1.32179	3.24876	1.2974	7.79485e-31	2.87553e-29
NFE4	0.0962737	1.7147	4.15467	2.61002e-07	8.9693e-07
TRBV12-4	1.24377	2.54692	1.03403	4.76879e-17	5.21249e-16
H4C2	2.31292	0.364083	-2.66738	0.0207322	0.0310872
AP003119.1	0.761386	0.352233	-1.1121	0.000226659	0.00049863
GLYAT	0.172674	1.17823	2.77049	1.10878e-37	6.83444e-36
MAP1LC3C	0.985996	2.59643	1.39687	2.47869e-42	2.42612e-40
CPA4	1.52263	3.77409	1.30957	1.01234e-13	7.8341e-13
TRBV19	2.97008	6.22897	1.06849	3.05566e-18	3.77893e-17
SLC1A2	5.08427	2.37228	-1.09977	5.48825e-11	3.07449e-10
CSN1S1	0.129272	102.892	9.63651	5.50474e-26	1.34027e-24
RDH5	0.413062	1.15233	1.48012	5.55783e-34	2.58984e-32
NRCAM	10.1464	4.7447	-1.09657	0.000505748	0.00105054
IGHJ6	18.4122	37.8008	1.03775	2.40128e-14	1.99454e-13
ABCB1	1.96792	4.78818	1.28281	9.44275e-37	5.39372e-35
CD300LG	0.626644	4.84114	2.94963	5.36109e-59	4.74651e-56
IGKV1D-42	0.85735	2.2609	1.39894	3.87914e-21	6.24446e-20
PLA2G2D	4.22585	10.1931	1.27028	3.24371e-22	5.72291e-21
AC013553.3	0.428743	0.906796	1.08066	5.30908e-25	1.1876e-23
SCN7A	0.954162	1.99258	1.06233	3.6723e-18	4.50435e-17
GEM	30.649	70.3133	1.19796	6.46495e-38	4.04901e-36
ODAM	0.550456	1.32909	1.27174	3.31083e-10	1.6807e-09
ESR1	233.465	115.801	-1.01156	1.09938e-28	3.35638e-27
SELL	15.7184	33.0742	1.07326	1.07454e-16	1.1289e-15
AC243964.3	3.36516	1.64442	-1.0331	2.56133e-08	1.01237e-07
ECRG4	1.87832	17.4999	3.21983	5.29364e-58	3.81887e-55
KIT	12.2625	35.6069	1.5379	5.1693e-34	2.42037e-32
EEF1A2	120.246	56.0401	-1.10146	8.35254e-12	5.15824e-11
RN7SL752P	3.981	0.437214	-3.18672	3.64641e-06	1.07662e-05
Z82185.1	2.48036	0.962944	-1.36503	0.000711199	0.00144064
TESPA1	1.71526	3.63884	1.08505	4.42133e-25	9.96744e-24
AC125603.1	2.16475	0.68768	-1.65439	1.59383e-05	4.25151e-05
IRX6	0.836196	1.90189	1.18552	4.82809e-27	1.28648e-25
GPR183	17.1798	34.6419	1.0118	8.7834e-26	2.09661e-24
GFRA3	0.446507	0.971553	1.12161	2.13072e-10	1.10761e-09
TMEM100	1.15114	3.92773	1.77063	4.88156e-59	4.52776e-56
ITIH5	2.89007	9.65933	1.74082	6.17282e-52	2.073e-49
HTR7P1	15.1217	7.07834	-1.09514	8.71035e-08	3.19691e-07
LINC01929	3.42774	1.36009	-1.33355	1.77459e-08	7.16687e-08
ANKRD65	6.01624	13.6927	1.18647	4.25747e-41	3.60553e-39
MAMDC2	3.41257	7.31151	1.09931	2.19072e-23	4.24163e-22
EPHB6	2.12072	6.22031	1.55243	3.21958e-50	7.93809e-48
MAL	1.81336	3.82254	1.07586	7.49504e-40	5.65847e-38
AC022509.2	0.757994	2.72297	1.84492	6.9258e-36	3.63614e-34
ANXA8L1	0.563818	2.49141	2.14366	3.90122e-38	2.52451e-36
FOXCUT	0.163674	3.0924	4.23983	4.436e-48	7.92701e-46
RN7SL3	32.6143	2.26256	-3.84947	2.01182e-06	6.14879e-06
LINC01522	8.21848	3.55655	-1.20839	6.89338e-06	1.94791e-05
FOLR1	5.97241	20.2954	1.76477	2.40293e-37	1.42696e-35
MT1X	7.55742	22.6379	1.58277	1.56824e-42	1.55057e-40
LGALS12	2.13324	7.06976	1.72862	5.73715e-37	3.29641e-35
SAMD5	1.55593	4.77558	1.6179	5.25778e-40	4.03193e-38
TRBV6-2	1.24866	2.69263	1.10864	6.29965e-15	5.58002e-14
SCN2B	0.594266	1.28169	1.10886	2.50762e-26	6.30238e-25
KRT1	3.07096	72.7131	4.56545	8.10218e-10	3.90726e-09
PI16	7.73586	26.8304	1.79423	7.78048e-42	7.11494e-40
LINC00839	0.504348	1.19856	1.24881	2.07112e-23	4.02205e-22
LGR6	4.42711	9.24694	1.06261	1.44653e-31	5.68056e-30
TIMP4	7.94313	22.4982	1.50203	4.50741e-32	1.82527e-30
AC004486.1	1.79272	0.497709	-1.84878	0.00118381	0.00229755
ROPN1B	0.430936	2.39183	2.47257	2.27917e-26	5.75047e-25
SOX8	0.776738	3.41765	2.13751	9.43766e-39	6.45006e-37
PSAT1	7.90691	16.2139	1.03604	6.14803e-18	7.37385e-17
PRRG3	0.347063	0.696227	1.00436	1.83631e-15	1.71304e-14
NR4A3	2.42514	6.90544	1.50966	2.32525e-23	4.49763e-22
AC096921.2	0.769522	1.72706	1.16628	4.29068e-44	5.09597e-42
CLDN8	8.08756	19.9301	1.30117	3.83349e-21	6.17606e-20
SLC6A14	1.1443	7.87369	2.78257	2.3468e-37	1.40217e-35
PAX5	0.561173	1.54457	1.46069	2.44483e-22	4.35288e-21
AC004816.2	0.424283	0.989819	1.22214	1.75018e-16	1.79421e-15
DSC3	3.46201	14.1246	2.02853	2.67191e-39	1.94192e-37
AC007906.2	2.1207	4.58178	1.11137	5.73175e-18	6.91288e-17
RNU4-62P	1.02175	2.1815	1.09428	2.22881e-17	2.52546e-16
SPAAR	0.808064	1.74452	1.11029	2.73755e-36	1.49781e-34
AMPD1	0.362224	0.958711	1.40421	1.60842e-27	4.50128e-26
ST8SIA2	0.751161	1.51955	1.01646	4.17608e-11	2.37908e-10
TRBV5-6	1.15275	2.38462	1.04868	3.33829e-16	3.3226e-15
RNU6-813P	31.7557	14.3721	-1.14375	1.03594e-09	4.91909e-09
PNMA3	0.392057	0.857032	1.12829	4.88715e-30	1.69682e-28
PXDNL	11.9474	1.94789	-2.61671	7.70891e-15	6.77285e-14
LINC01956	0.592994	3.06221	2.36848	1.20455e-11	7.31138e-11
LINC01436	2.9211	6.60977	1.17809	3.63179e-06	1.07283e-05
SOCS3	58.0364	133.763	1.20465	1.21202e-28	3.67723e-27
BCL11B	1.66905	3.81507	1.19269	2.11317e-31	8.18297e-30
EPO	3.11907	1.10324	-1.49937	0.0020582	0.00380465
PROM1	12.4652	27.1573	1.12343	1.24398e-26	3.20505e-25
IGKV1-6	43.4004	92.4183	1.09047	9.85365e-21	1.53054e-19
TTYH1	0.591449	2.96742	2.32689	3.69745e-31	1.40683e-29
DDX11L8	0.963753	0.246524	-1.96694	5.6927e-06	1.62751e-05
IRX1	3.25797	16.5064	2.34098	4.65107e-46	6.56475e-44
SHROOM1	47.0257	102.233	1.12034	2.55247e-07	8.77771e-07
TNNT3	1.02654	2.9377	1.5169	7.00798e-48	1.13751e-45
RGS2	31.4201	67.773	1.10902	1.68068e-33	7.54291e-32
ITIH3	0.493055	1.05053	1.09129	4.45658e-29	1.40008e-27
COLCA1	0.624955	1.39141	1.15473	1.40385e-30	5.04505e-29
CPB1	1750.88	679.955	-1.36457	0.0205221	0.0307912
XCR1	0.570921	1.48032	1.37455	8.09173e-28	2.3144e-26
RN7SL219P	0.754017	0.259251	-1.54025	0.0027047	0.00489292
TRBJ2-6	0.567597	1.77849	1.64772	3.43965e-17	3.81318e-16
EDN3	0.361086	4.46779	3.62915	8.42583e-46	1.17227e-43
MIR221	0.813819	1.76276	1.11505	1.20223e-15	1.14118e-14
KLHL29	0.895206	2.3223	1.37526	1.46348e-54	6.78707e-52
AMTN	0.317071	1.95434	2.62381	0.0100589	0.016246
TRIM29	5.18311	25.6526	2.30721	1.08487e-55	5.56082e-53
CFI	1.06673	2.42123	1.18255	3.75163e-48	6.76613e-46
CHP2	0.472446	1.01597	1.10463	2.03035e-10	1.05826e-09
SNCAIP	1.13477	2.44836	1.10942	4.69525e-36	2.49194e-34
SOD3	16.0499	40.2274	1.32561	8.86514e-55	4.31688e-52
RASGRP2	1.65313	4.33418	1.39056	8.79759e-45	1.10554e-42
TCL1A	0.957609	3.65451	1.93217	3.25173e-27	8.78464e-26
RN7SL128P	6.02516	0.522645	-3.5271	0.000204831	0.000454098
AQP5	9.48071	19.2519	1.02194	2.0675e-21	3.39837e-20
TNXB	2.55209	7.36641	1.52929	8.91448e-39	6.13556e-37
LAMP3	6.08533	13.1161	1.10793	7.4204e-23	1.38178e-21
IVL	0.588916	1.60812	1.44924	0.000105978	0.000247185
SYN2	0.694792	2.42758	1.80487	4.06726e-56	2.64074e-53
UPK1B	0.269775	1.04809	1.95793	0.00453534	0.00782804
CDO1	5.55772	12.6376	1.18516	4.02837e-42	3.80896e-40
TRBV7-9	3.76472	7.77428	1.04617	4.84928e-20	7.11789e-19
CA3	1.17526	4.20395	1.83876	8.04272e-44	9.26959e-42
L3MBTL4	0.947196	1.96902	1.05575	7.51037e-36	3.93244e-34
LINC00536	1.56329	0.757494	-1.04528	5.37174e-08	2.03088e-07
BTLA	0.87363	2.1231	1.28108	8.31346e-24	1.66938e-22
CEACAM5	71.986	34.6977	-1.05288	3.11101e-08	1.21411e-07
H3C2	3.8363	1.28183	-1.58152	0.000140551	0.000320719
HP	0.479153	1.44548	1.59299	5.86329e-35	2.92085e-33
HOXA-AS2	0.60102	1.33466	1.15098	2.15309e-43	2.39645e-41
PRSS12	0.298688	1.05264	1.81729	2.41147e-31	9.3011e-30
IGHV3-64	8.0305	24.7448	1.62357	1.76305e-14	1.49243e-13
PCK1	0.547842	2.80431	2.35581	7.2481e-35	3.58321e-33
CLDN11	3.40268	9.98696	1.55337	1.14572e-42	1.15628e-40
CAV1	52.4844	109.729	1.06399	3.51253e-44	4.19736e-42
HOTAIRM1	0.860409	1.95994	1.18772	1.49591e-33	6.75925e-32
FGF2	3.41081	6.83527	1.00289	5.64972e-40	4.29864e-38
FAM180B	0.327123	1.04805	1.6798	3.68832e-41	3.15092e-39
PARD6B	70.0839	34.6489	-1.01627	2.97114e-13	2.1832e-12
LINC02009	1.28097	2.83071	1.14392	5.31062e-25	1.1876e-23
LIPE	7.09364	25.4352	1.84223	1.81139e-36	1.00806e-34
FGFBP2	0.566475	4.03158	2.83126	6.338e-49	1.23452e-46
MGAT3	1.90116	4.33823	1.19023	1.98832e-41	1.76842e-39
GLYATL1P2	1.11436	0.363338	-1.61682	2.23184e-05	5.81953e-05
TRABD2A	0.408665	0.994947	1.2837	6.08022e-42	5.64181e-40
ADH1C	1.71838	5.08223	1.56442	5.4182e-43	5.66579e-41
MEDAG	8.94815	19.8353	1.14841	4.91278e-26	1.20366e-24
TMEM37	11.9097	24.5803	1.04537	7.08914e-26	1.70894e-24
CEROX1	0.999408	2.69976	1.43369	8.65109e-41	7.02108e-39
AC009951.6	0.557877	1.51982	1.44588	1.90783e-38	1.277e-36
LYPLAL1-AS1	0.527828	1.42996	1.43784	3.20075e-28	9.46044e-27
PDE3B	1.52385	3.0589	1.0053	7.38436e-22	1.25948e-20
IGKV1D-43	1.16626	7.36339	2.65848	7.6313e-18	9.04701e-17
HOXA5	4.37152	10.2385	1.2278	4.8744e-39	3.4525e-37
SCEL	0.16837	1.10189	2.71028	6.24e-21	9.85748e-20
PPP1R14A	4.01761	14.4093	1.84259	6.66924e-54	2.88674e-51
MET	7.20927	14.862	1.0437	3.41259e-37	1.98863e-35
AQP1	83.0539	195.769	1.23703	1.33051e-54	6.32089e-52
PDLIM4	15.2739	30.6685	1.00569	3.55988e-32	1.45366e-30
KRTDAP	1.1634	32.4119	4.8001	4.10693e-11	2.34314e-10
ELF5	6.05411	16.9032	1.48131	3.43106e-18	4.21908e-17
CLCA2	12.6875	29.0594	1.1956	7.63603e-22	1.29786e-20
EDN1	12.4535	27.4948	1.14261	1.84815e-35	9.39901e-34
LINC02244	0.324697	0.933064	1.52288	6.17716e-07	2.02659e-06
NIPAL4	0.334054	0.910718	1.44692	2.01394e-11	1.19722e-10
LEPR	3.02502	6.11772	1.01605	8.9392e-24	1.78399e-22
S100A9	375.492	918.746	1.29088	3.07091e-11	1.78234e-10
PIGR	29.7825	66.6533	1.16221	4.88442e-27	1.29971e-25
OSR1	1.33437	7.83444	2.55367	1.12586e-56	7.83198e-54
ACVR1C	0.521134	1.65815	1.66984	3.34092e-30	1.18103e-28
CR2	1.46365	4.48864	1.61671	1.18246e-22	2.14797e-21
DEFB1	6.66474	34.4002	2.36779	5.52963e-43	5.72905e-41
ARPC3P1	1.71396	0.833511	-1.04006	0.00156149	0.00295575
ZNF831	0.449737	1.05227	1.22635	2.19782e-25	5.07217e-24
KANK3	2.0613	4.68169	1.18347	2.57928e-36	1.41519e-34
SAA1	32.3046	397.71	3.62191	1.3268e-99	2.58435e-95
FAM171A1	9.43444	18.9473	1.00599	3.50198e-41	3.03163e-39
BANK1	1.09782	3.34513	1.60743	1.51478e-25	3.55052e-24
SLC7A3	0.325628	2.06704	2.66627	3.43381e-39	2.46803e-37
GLI1	0.940003	2.2022	1.22821	4.67469e-36	2.4878e-34
AC021134.1	10.6189	1.1876	-3.16051	0.000901295	0.00178811
NSG1	0.767248	2.92756	1.93193	3.54312e-51	1.03004e-48
SLAMF1	1.78392	3.8533	1.11104	1.13461e-26	2.93883e-25
STAC	0.750287	1.91175	1.34938	2.6393e-41	2.32616e-39
GPX3	41.815	135.004	1.69091	5.70042e-52	1.98273e-49
RN7SL767P	4.34151	0.963222	-2.17226	2.17345e-05	5.67487e-05
IL18RAP	0.540575	1.13172	1.06595	7.15825e-31	2.65073e-29
IGHV3-38	0.735882	2.24721	1.61059	2.1752e-15	2.0118e-14
C4BPA	0.311118	7.64339	4.61868	3.01607e-34	1.43285e-32
C14orf180	0.150712	1.11744	2.89034	4.60149e-43	4.87107e-41
CD209	1.29284	2.71995	1.07304	9.45998e-21	1.47056e-19
DMD	1.41067	4.00722	1.50622	3.61458e-46	5.17682e-44
TRAT1	1.5289	3.46499	1.18035	3.82638e-21	6.16972e-20
PER1	15.19	30.966	1.02756	4.35442e-26	1.07226e-24
TMIGD2	0.435309	1.10342	1.34186	2.86275e-33	1.24744e-31
CASQ2	1.80329	4.08887	1.18107	4.8111e-27	1.28371e-25
CD79B	2.37297	7.48433	1.65718	7.20664e-51	2.0053e-48
IGLV8-61	46.2528	99.6168	1.10685	2.835e-17	3.16448e-16
PRR11	16.9212	7.89374	-1.10005	1.8616e-10	9.76313e-10
ENPP2	10.2974	26.2879	1.35212	1.66981e-47	2.62294e-45
LEP	1.0413	13.9617	3.74502	2.03621e-49	4.26466e-47
AC103563.3	0.849637	2.3341	1.45795	6.08075e-11	3.38551e-10
TRBV29-1	2.66398	6.14915	1.2068	4.35336e-19	5.81982e-18
IGLV7-43	21.6823	47.2615	1.12415	7.72555e-23	1.43586e-21
IGKV1OR22-1	0.664738	1.84361	1.47168	7.08974e-19	9.25563e-18
LINC01819	0.510982	3.97858	2.96091	4.06348e-51	1.16395e-48
TRBJ1-6	4.35643	9.23824	1.08447	7.54569e-12	4.6718e-11
KRT17	41.7245	245.664	2.55772	5.00504e-48	8.78271e-46
AC015660.2	0.473143	0.999761	1.07931	3.20282e-05	8.14844e-05
VSTM2A-OT1	1.674	0.775588	-1.10994	0.00895262	0.0145765
KRT83	0.40455	1.57166	1.9579	9.64148e-10	4.59723e-09
KRT14	51.2655	358.707	2.80675	2.9232e-51	8.75972e-49
GIPC2	1.02063	2.64765	1.37526	1.63567e-51	5.13863e-49
TSPAN7	5.92672	15.716	1.40692	4.70363e-54	2.08221e-51
MIR205	2.64316	5.83749	1.14309	3.09352e-16	3.09003e-15
IGKV2-28	2.39854	7.55321	1.65493	4.74645e-22	8.24723e-21
AQP7	0.923809	5.4662	2.56487	4.99211e-48	8.78271e-46
C11orf96	9.00068	21.5332	1.25846	7.61203e-30	2.59208e-28
BOC	4.27676	11.7742	1.46104	5.95272e-47	8.919e-45
CLEC17A	0.535378	1.28993	1.26866	2.96032e-27	8.0308e-26
PDE2A	2.94827	6.62065	1.1671	4.49411e-41	3.78945e-39
BMPR1B	194.415	88.9823	-1.12755	0.000834005	0.00166562
LINC02461	0.491459	0.997806	1.02169	4.97122e-14	3.98147e-13
AC004687.1	1.41303	3.02981	1.10044	6.28332e-11	3.49077e-10
GABRE	1.50399	3.06287	1.0261	3.48025e-35	1.74263e-33
CCDC196	1.86052	0.798256	-1.22078	2.38599e-05	6.19162e-05
ABCD2	0.476491	1.34607	1.49823	6.48537e-37	3.71536e-35
CD5	6.00307	12.9255	1.10644	4.75352e-24	9.75649e-23
IGHV3-69-1	3.64919	7.30434	1.00118	1.42129e-20	2.1747e-19
ITPRIPL1	0.937488	2.39696	1.35433	1.18779e-51	3.85596e-49
AKR1C2	2.67055	9.55249	1.83874	5.64603e-38	3.60203e-36
ACKR1	16.0233	88.494	2.46541	9.26126e-67	2.57701e-63
ASPRV1	2.06439	4.67054	1.17787	1.82709e-21	3.0185e-20
TRBV6-6	1.06515	2.13666	1.0043	1.12492e-12	7.76166e-12
HAPLN3	10.3432	24.1843	1.22539	3.16637e-42	3.03815e-40
HSD11B1	3.87432	9.63513	1.31436	1.86432e-44	2.29831e-42
H2AC14	1.13223	0.408649	-1.47023	0.00171764	0.00322252
KLK5	6.10034	36.4406	2.57858	5.46413e-41	4.52895e-39
CDH3	17.5827	40.3408	1.19808	3.41055e-23	6.49372e-22
JCHAIN	170.157	573.227	1.75224	1.09322e-36	6.19006e-35
KLRB1	2.58516	6.82285	1.40012	8.44376e-44	9.67456e-42
SHC4	1.58527	3.616	1.18966	2.51306e-16	2.53624e-15
S1PR1	12.2246	26.7384	1.12913	5.47528e-44	6.42454e-42
CHRDL1	6.71631	30.3854	2.17764	1.05578e-53	4.28428e-51
ALX4	0.683838	2.54685	1.89699	9.59031e-37	5.46199e-35
AC087857.1	0.820196	0.191335	-2.09986	0.00611442	0.0102696
FBLN5	24.8386	50.2531	1.01663	2.54412e-43	2.7684e-41
VIT	1.90394	4.02912	1.08148	6.4947e-35	3.22714e-33
IGLV2-33	0.357164	1.20453	1.75382	5.41242e-15	4.81824e-14
TRBV23-1	0.335943	0.740604	1.14048	8.43108e-12	5.20344e-11
PSORS1C2	0.408251	4.01955	3.29951	3.28174e-05	8.33616e-05
KLHL13	2.67027	6.29259	1.23667	4.63513e-23	8.74836e-22
CXCL1	1.0915	5.74656	2.39638	7.31329e-41	5.96018e-39
DNER	0.864456	2.11817	1.29295	6.5784e-20	9.54799e-19
LRTM2	2.23747	1.01646	-1.13832	8.7415e-06	2.43691e-05
LTB	11.6095	30.5653	1.39659	7.66145e-26	1.84234e-24
FHL1	15.3243	40.1203	1.38851	2.53473e-37	1.50065e-35
COL23A1	0.948554	2.06956	1.12552	7.79014e-32	3.10935e-30
TRBV11-2	1.10002	2.27368	1.0475	1.54572e-13	1.1715e-12
PLIN1	11.086	66.4335	2.58318	6.27533e-44	7.27565e-42
DIRAS2	0.507841	1.02776	1.01706	1.01718e-08	4.24888e-08
AL109741.1	1.01636	2.56225	1.334	2.76672e-37	1.63304e-35
TGM5	0.483247	1.82686	1.91853	5.86882e-27	1.54895e-25
ADGRD1	0.585401	1.21328	1.05141	4.56605e-30	1.58817e-28
LIF	4.00261	10.7767	1.4289	2.47739e-30	8.78956e-29
FMO2	3.74462	15.7017	2.06803	1.90215e-59	1.95001e-56
PLIN4	11.741	73.7885	2.65184	3.01942e-46	4.38898e-44
SYT8	0.876666	6.32312	2.85054	1.11383e-50	2.97194e-48
TRAV9-2	1.58777	3.23243	1.02561	2.02906e-11	1.20567e-10
TRAV16	1.04584	2.10104	1.00644	3.88679e-14	3.14397e-13
ITGB2-AS1	1.56622	3.39312	1.11533	1.9206e-23	3.74095e-22
POTEC	0.977957	0.440205	-1.1516	0.000292941	0.000633108
SMR3B	0.374455	2.57984	2.78442	3.17274e-20	4.7319e-19
FOSB	23.6714	84.7934	1.84081	1.76843e-23	3.46186e-22
NWD1	0.539172	1.08085	1.00335	2.95952e-12	1.93117e-11
IGF2BP2	1.43145	3.29612	1.20329	1.03176e-15	9.87552e-15
A2ML1	0.798137	4.82216	2.59497	0.0182124	0.0276408
SYCE1L	1.60768	4.08442	1.34515	1.01481e-22	1.85775e-21
KRT6C	0.331228	1.64497	2.31216	1.34848e-21	2.25262e-20
PLAC8	1.23273	3.29158	1.41692	1.8071e-40	1.43668e-38
ATP13A5	0.99372	2.64759	1.41377	3.61607e-28	1.06395e-26
AC005674.1	1.29723	2.76382	1.09123	7.12882e-20	1.03315e-18
CYP2A13	1.40861	0.545958	-1.36741	0.0252253	0.0370962
TRAV8-2	1.1785	2.41499	1.03507	5.69583e-14	4.52092e-13
AC020659.1	0.339507	0.746627	1.13695	4.21564e-24	8.70756e-23
KRT79	0.165031	1.78621	3.43609	1.24629e-19	1.75273e-18
COL6A6	0.693322	1.75596	1.34066	6.6521e-17	7.13882e-16
PLAC9	8.71829	24.5277	1.49229	6.49017e-48	1.08047e-45
AC092979.1	9.51786	4.30678	-1.14403	0.0163156	0.0250924
MMRN1	2.59465	7.97334	1.61964	5.80203e-33	2.46213e-31
IGHV1-14	0.656142	1.45465	1.14859	2.32626e-10	1.20412e-09
NPM2	0.582823	1.37598	1.23933	3.00987e-40	2.34505e-38
HPSE2	0.393204	1.39741	1.8294	6.25844e-51	1.76669e-48
RHOXF1-AS1	0.563368	1.30775	1.21494	2.24642e-38	1.49337e-36
PIK3C2G	1.3282	3.98714	1.58589	3.63089e-30	1.27658e-28
LRRN4CL	2.66338	6.60602	1.31052	2.52221e-38	1.66534e-36
LAMC3	1.05901	2.26097	1.09422	1.20198e-17	1.39524e-16
S1PR4	2.6294	7.03952	1.42074	8.41998e-39	5.83646e-37
RELN	0.574057	1.44157	1.32838	2.03402e-35	1.03173e-33
IGKV2D-29	19.6654	40.8975	1.05636	2.25306e-22	4.02246e-21
AC103563.1	1.15298	2.4788	1.10427	5.21473e-14	4.1594e-13
CAVIN2	5.54534	21.157	1.93179	1.40691e-51	4.49242e-49
KLK3	1.1918	2.51239	1.07591	1.77193e-16	1.8146e-15
AC024940.1	0.922552	1.88012	1.02712	5.33534e-09	2.31143e-08
HLF	3.21111	7.89055	1.29706	2.47914e-28	7.37231e-27
CASC8	0.294338	1.04446	1.82721	1.38572e-28	4.17819e-27
SLC22A3	1.13381	2.95408	1.38153	9.14566e-40	6.85151e-38
JAML	2.50289	5.75537	1.20131	3.3312e-39	2.40315e-37
INSL3	0.348524	0.978011	1.48859	1.71608e-33	7.68411e-32
WNT6	0.489881	2.55874	2.38493	2.29148e-49	4.69825e-47
AC115837.1	8.4672	2.55111	-1.73076	0.00581292	0.0098089
AC134043.3	0.43154	1.00138	1.21442	2.92471e-36	1.59573e-34
LGALS7	0.559545	1.91116	1.77213	1.89887e-15	1.76714e-14
AC022509.1	0.287872	1.24143	2.1085	2.27472e-43	2.51745e-41
CCL24	0.247108	0.921376	1.89865	1.23117e-27	3.4805e-26
NNAT	2.84517	7.75542	1.44669	6.60484e-34	3.0558e-32
AC036108.3	0.506931	1.86442	1.87887	3.41222e-28	1.00702e-26
KRT86	1.93768	6.68198	1.78594	3.39339e-17	3.76618e-16
AP001783.1	0.257976	1.17492	2.18725	4.19259e-13	3.0268e-12
TCEAL2	0.488463	1.20961	1.30822	5.94998e-38	3.76278e-36
GPR15	0.465171	1.62317	1.80298	9.7078e-18	1.13567e-16
ICAM5	0.32805	1.01369	1.62763	4.57969e-27	1.22364e-25
AC125603.2	2.80294	0.98425	-1.50984	9.28115e-06	2.57519e-05
IGHV3-19	0.997699	2.46849	1.30695	3.431e-19	4.62165e-18
ADAM33	2.12895	5.5912	1.39302	2.65909e-34	1.27257e-32
CHST1	25.4449	11.6417	-1.12807	0.00972785	0.0157571
IGKV1D-27	2.73889	10.2218	1.89998	7.2894e-14	5.72974e-13
MS4A1	3.40373	10.8192	1.6684	1.24799e-27	3.52294e-26
LINC01140	0.366024	0.778947	1.08959	1.89205e-39	1.39069e-37
DES	2.62723	16.1508	2.61999	2.75088e-34	1.31328e-32
SIT1	4.50717	9.94655	1.14197	4.61238e-26	1.13291e-24
H1-4	7.44667	2.0313	-1.87419	0.0011395	0.00221663
LIN28A	1.60386	0.327974	-2.2899	0.00559015	0.00945756
KLK7	3.28252	13.8082	2.07265	6.10208e-40	4.62476e-38
IGKV1D-13	6.87431	17.3991	1.33972	3.22844e-14	2.63552e-13
TSHZ2	3.25445	7.50527	1.20549	6.19358e-38	3.89157e-36
CD7	4.1163	8.76887	1.09104	7.87749e-28	2.25644e-26
TRBJ1-5	3.44551	7.38168	1.09923	2.09453e-12	1.39478e-11
KIAA1755	2.69636	5.67158	1.07274	3.12882e-42	3.01699e-40
FAM135B	1.01898	0.452506	-1.17112	1.04579e-08	4.35905e-08
SCN4B	4.00494	9.8024	1.29136	6.58269e-38	4.10954e-36
ASCL1	18.7037	3.46198	-2.43365	3.66007e-06	1.08033e-05
CNGA3	1.27264	0.544713	-1.22425	0.0137214	0.0215086
IGHV4-55	5.79704	14.201	1.2926	5.69178e-19	7.51624e-18
FAT2	0.977076	4.35954	2.15763	1.44036e-43	1.61238e-41
AC243562.2	0.648341	1.49986	1.21	2.65579e-20	3.97613e-19
MUC2	15.4867	3.25816	-2.24891	0.0238406	0.0352621
C6orf15	0.686553	27.6832	5.33349	4.09013e-18	5.00424e-17
FCRL3	0.814817	1.88805	1.21235	4.11773e-20	6.08076e-19
MRGPRX3	0.19098	1.4666	2.94098	6.08265e-42	5.64181e-40
CR1	0.348536	0.766417	1.13682	8.26478e-20	1.19157e-18
SNORC	1.31845	5.11628	1.95625	4.13583e-29	1.30352e-27
CIDEC	4.70176	35.6137	2.92116	6.14488e-52	2.073e-49
CDH7	0.906382	0.395034	-1.19814	0.00849454	0.0138818
VWA5B2	1.10656	0.523352	-1.08023	0.0225829	0.0335958
MRC1	6.29275	14.6821	1.2223	3.59549e-14	2.91682e-13
TRABD2B	1.68213	4.66882	1.47277	3.62644e-39	2.5969e-37
AC064799.2	1.30507	0.335024	-1.96179	7.96258e-06	2.2287e-05
AC022196.1	0.99345	0.392061	-1.34137	0.00213696	0.00393753
CXCL2	1.78912	11.9131	2.73523	4.27672e-58	3.33208e-55
CDHR1	0.244728	0.826806	1.75637	1.488e-42	1.48632e-40
IGLC3	385.394	784.28	1.02503	1.06508e-22	1.94795e-21
MAB21L1	1.25542	2.76019	1.1366	2.418e-22	4.30905e-21
ACADL	0.367324	1.0523	1.51842	6.25363e-56	3.58259e-53
MYOM1	1.10882	2.23303	1.00998	1.51522e-32	6.31978e-31
MSMB	155.519	70.0822	-1.14997	0.00203344	0.00376353
DUSP13	1.90047	0.874109	-1.12047	0.0249514	0.0367349
ANGPTL7	0.294112	1.33872	2.18642	1.9013e-32	7.86276e-31
BMX	1.04902	2.78168	1.40692	4.45369e-43	4.74039e-41
CCL21	20.2255	79.0202	1.96605	2.19076e-50	5.54177e-48
GZMM	3.73552	10.0877	1.43322	1.49913e-33	6.75925e-32
FAM234B	94.4215	43.8226	-1.10744	2.50219e-16	2.52657e-15
IGKV1OR2-108	5.3353	15.2573	1.51586	3.61396e-19	4.85802e-18
TGM1	0.834365	1.80031	1.1095	5.30841e-16	5.17503e-15
IBSP	8.47434	3.82357	-1.14818	1.12091e-14	9.69495e-14
H2AC13	22.1321	10.3839	-1.0918	1.0332e-08	4.31119e-08
IGHV3OR16-13	1.64048	3.3594	1.03408	2.03463e-21	3.34717e-20
CAPN6	2.31902	8.6958	1.9068	3.9157e-47	6.00552e-45
JAK3	4.96246	9.94936	1.00355	1.34927e-34	6.57025e-33
KCNMB1	2.02337	6.46862	1.6767	5.14611e-50	1.20766e-47
MMP7	29.8883	97.5155	1.70605	1.60962e-32	6.68491e-31
MRGPRF	3.28745	6.93938	1.07784	1.34352e-31	5.30814e-30
NGFR	5.50141	24.3958	2.14876	3.11579e-64	5.51721e-61
PRKCQ-AS1	0.383505	0.997496	1.37907	2.10006e-48	4.0103e-46
SPRY2	8.30994	19.9956	1.26678	8.99932e-46	1.24318e-43
TRBJ2-7	1.89541	3.88385	1.03498	1.8286e-10	9.60301e-10
AP000238.1	1.84769	4.04623	1.13086	9.79064e-18	1.14467e-16
RN7SL5P	4.61939	0.546429	-3.0796	1.18046e-06	3.7278e-06
IGHV3OR15-7	0.872848	1.99276	1.19097	1.20439e-18	1.54336e-17
ANGPTL8	0.349524	0.945806	1.43615	2.3102e-14	1.92546e-13
COL17A1	8.62739	42.4329	2.29819	2.47565e-40	1.94438e-38
TRBJ1-2	1.32054	2.70534	1.03469	2.63844e-09	1.18715e-08
RNASE7	0.356604	1.4712	2.0446	1.44096e-37	8.77094e-36
RHEX	1.92988	5.67348	1.55572	1.03759e-15	9.92154e-15
LINC02587	0.46688	1.65593	1.82652	6.49402e-46	9.10004e-44
LINC01554	0.363948	0.996696	1.45342	2.38196e-25	5.47766e-24
HAS1	0.866018	2.4766	1.51589	3.10072e-15	2.82092e-14
ARHGAP40	10.7122	32.9507	1.62106	2.94717e-18	3.65403e-17
H1-9P	0.257623	0.841309	1.70738	1.06175e-24	2.3263e-23
PICSAR	0.443192	2.02976	2.19531	3.7461e-29	1.18645e-27
COL14A1	33.9824	73.9466	1.1217	6.84928e-29	2.11762e-27
IGLV4-3	1.57625	5.55643	1.81767	1.07744e-10	5.80858e-10
NIBAN3	0.38068	1.17965	1.63171	4.01708e-30	1.40728e-28
C1QTNF4	0.613682	1.52034	1.30883	9.25723e-26	2.19625e-24
VGLL1	1.44611	8.76185	2.59906	2.39846e-37	1.42696e-35
TWIST2	5.35036	11.5686	1.1125	3.42023e-37	1.98863e-35
ADH1B	5.52501	30.0354	2.44262	1.15228e-49	2.46639e-47
FZD9	0.426213	1.44973	1.76614	1.72816e-13	1.30317e-12
LBP	9.20766	36.0491	1.96906	1.87919e-22	3.38289e-21
IGLV3-25	171.412	447.961	1.3859	5.90533e-13	4.19489e-12
IL7R	9.50008	24.4765	1.36539	1.93446e-30	6.90098e-29
LINC02515	0.307063	0.73286	1.255	7.51677e-08	2.78243e-07
EGR3	17.3072	38.0142	1.13516	1.18017e-16	1.23521e-15
RIPOR3-AS1	1.77391	0.447257	-1.98776	0.00154085	0.00292037
MLC1	0.698096	2.23003	1.67557	4.26153e-12	2.71528e-11
SRSF12	0.323718	0.828376	1.35555	1.61035e-30	5.77651e-29
KLK6	1.33174	10.2649	2.94634	2.78463e-39	2.01632e-37
UGT8	1.24225	3.14577	1.34045	5.53865e-24	1.12729e-22
FABP5P7	0.59259	1.3708	1.20991	1.86105e-06	5.71489e-06
IGHV3-74	50.4054	106.654	1.08129	2.1892e-21	3.59235e-20
PAK3	0.523045	1.20116	1.19942	1.59956e-32	6.65732e-31
TLR10	1.3116	2.71139	1.04771	5.07342e-20	7.44128e-19
CD3E	15.707	34.0078	1.11446	7.12715e-27	1.86589e-25
TRBV14	0.626132	1.39438	1.15509	1.16761e-14	1.00765e-13
CCN1	142.754	298.227	1.06288	1.3571e-28	4.09823e-27
CH25H	3.72822	9.43342	1.33929	1.47676e-37	8.96082e-36
BMP2	1.13534	2.41969	1.0917	7.4017e-38	4.60608e-36
AC069148.1	0.541609	1.25522	1.21262	2.78294e-19	3.7827e-18
AC008875.2	0.428708	0.86316	1.00963	1.73515e-20	2.63835e-19
H2AC12	1.84441	0.420968	-2.13138	0.00217409	0.00399914
GREM2	1.1499	2.64704	1.20287	4.74314e-18	5.7562e-17
MS4A4E	0.504817	1.025	1.02179	6.93919e-24	1.40501e-22
CYP2A7P2	7.47099	3.22885	-1.21028	0.000111095	0.000258007
RAB7B	5.08997	10.7921	1.08424	2.86659e-37	1.68687e-35
AC091804.1	0.963707	0.477923	-1.01182	0.000738336	0.00149014
GRAMD2A	4.43644	10.0303	1.17689	8.08447e-31	2.96552e-29
FCRLA	1.10565	2.89966	1.39099	2.63898e-26	6.59847e-25
PPP1R14C	1.92105	9.33444	2.28067	1.97394e-32	8.14055e-31
ROCR	0.255648	1.90531	2.89779	1.46434e-47	2.3189e-45
EN1	2.88921	8.05977	1.48007	1.35603e-05	3.67149e-05
LINC02613	0.443647	1.81617	2.03341	1.05328e-43	1.18589e-41
CDC20P1	0.512258	1.22912	1.26269	3.99238e-34	1.8829e-32
GIMAP7	24.8932	50.3868	1.01729	6.63904e-39	4.6184e-37
SYT13	74.6634	27.9849	-1.41575	3.91723e-06	1.15014e-05
CD36	19.7427	52.5753	1.41307	6.35169e-32	2.55616e-30
IGLV10-54	9.8895	23.6501	1.25788	1.2127e-17	1.40601e-16
RAPSN	0.301233	0.918698	1.60871	0.000343867	0.000735137
HOXA6	0.661091	1.36376	1.04467	8.19622e-22	1.38943e-20
IL12B	0.330949	0.736207	1.1535	5.32174e-18	6.43432e-17
PDE1C	0.417851	1.50633	1.84998	1.88905e-36	1.04829e-34
MEOX2	4.25699	11.5567	1.44082	5.06455e-44	5.97863e-42
SYNGR4	1.36616	0.652932	-1.06512	3.01095e-12	1.96342e-11
GPR174	1.6505	3.63249	1.13805	8.49373e-20	1.22007e-18
AP003469.2	6.11928	2.47942	-1.30336	8.06142e-13	5.63808e-12
EFCAB1	0.391496	0.961033	1.29559	1.97683e-32	8.14055e-31
C2CD4B	1.9021	5.75613	1.5975	1.40688e-29	4.62893e-28
LINC02188	0.341549	2.45721	2.84686	4.44336e-49	8.83141e-47
LCK	6.77443	14.5308	1.10094	1.6542e-26	4.22287e-25
AC136428.1	1.04964	3.04811	1.53801	2.97851e-17	3.31896e-16
CD1B	0.603762	1.89826	1.65263	1.76487e-27	4.91789e-26
THSD7B	0.76352	1.58831	1.05676	1.06068e-24	2.3263e-23
ACTA2-AS1	1.41661	3.91579	1.46687	1.32824e-29	4.37756e-28
RIMS4	32.357	14.7523	-1.13314	7.08994e-09	3.02448e-08
RN7SL395P	0.814546	0.300058	-1.44075	0.000175251	0.00039322
TRBV20-1	5.20366	10.4713	1.00884	2.11578e-17	2.40159e-16
TRBV5-5	0.401305	0.893862	1.15535	1.71028e-14	1.44964e-13
MEOX1	3.55335	13.2938	1.9035	6.70374e-60	7.2542e-57
CCL13	3.41867	6.96581	1.02686	1.43498e-18	1.82683e-17
IGHV1-2	109.084	232.908	1.09432	3.9297e-15	3.54248e-14
ANXA8	0.576535	2.27134	1.97806	2.87325e-32	1.17821e-30
IL33	6.40934	24.4609	1.93223	4.94974e-58	3.70812e-55
EGR1	212.658	517.422	1.28281	3.58154e-28	1.05539e-26
PPP1R16B	4.26214	9.32541	1.12959	8.22693e-30	2.7676e-28
PRRT4	0.46619	1.28392	1.46157	1.70321e-24	3.6617e-23
AL031668.2	0.81957	4.87865	2.57354	3.00906e-05	7.69368e-05
LYVE1	2.19366	5.5608	1.34195	7.10071e-21	1.11719e-19
LINC01235	2.15631	5.13825	1.25271	2.24031e-17	2.53554e-16
ASB2	0.776007	1.70966	1.13957	8.60802e-38	5.33971e-36
DLX5	1.6964	4.28197	1.3358	7.11069e-08	2.64216e-07
DIRAS3	4.30971	11.7536	1.44743	2.54253e-23	4.89361e-22
IGHV3-47	0.828111	2.06529	1.31845	1.75872e-12	1.18411e-11
AC093292.1	6.86494	2.15231	-1.67336	8.0997e-08	2.98403e-07
EBF3	1.826	3.76174	1.04272	1.03396e-35	5.37053e-34
TRAV12-3	1.62346	3.27972	1.0145	6.08367e-12	3.80777e-11
TRBV13	0.571314	1.31724	1.20517	5.03942e-16	4.93256e-15
TINAGL1	12.2841	28.2504	1.20148	2.5487e-51	7.75681e-49
CDC42EP5	10.8771	22.3086	1.0363	6.56031e-29	2.03151e-27
CRTAC1	1.93557	4.40898	1.18769	4.35921e-30	1.52166e-28
AL583785.1	0.339263	1.33696	1.97848	9.7765e-61	1.19017e-57
AC027559.1	0.564407	1.15425	1.03214	2.13058e-30	7.57289e-29
TACR1	0.823156	3.42893	2.05852	1.68246e-61	2.34078e-58
HCST	2.82585	5.95027	1.07427	1.6573e-26	4.22524e-25
OPRPN	2.74073	17.204	2.65011	2.90419e-27	7.88953e-26
LINC02607	0.693435	2.20362	1.66804	1.78251e-34	8.65829e-33
SPDYC	35.1539	6.18489	-2.50687	0.00304029	0.0054459
CFD	82.1624	164.543	1.00191	1.03564e-18	1.33502e-17
HAS3	2.58518	5.95312	1.20338	2.5324e-15	2.32341e-14
CD247	3.30293	7.12462	1.10906	1.0207e-27	2.90238e-26
AC090994.1	21.3618	6.71274	-1.67006	0.00358001	0.00631111
TAC1	0.928526	2.93064	1.6582	7.61852e-26	1.83428e-24
PYGM	0.566661	1.19383	1.07504	2.31512e-43	2.54768e-41
S100A2	9.79269	37.2059	1.92576	3.90284e-17	4.30706e-16
AL590226.1	0.356808	0.805963	1.17556	5.51077e-37	3.1757e-35
SYNM	7.78255	37.4206	2.26552	7.85653e-45	9.93698e-43
AC104407.1	0.188035	2.20225	3.54991	4.48287e-25	1.00945e-23
FOSL1	2.91925	7.45571	1.35274	1.99461e-25	4.61963e-24
AL356311.1	17.0631	6.88352	-1.30966	3.86648e-19	5.18316e-18
SIRLNT	21.8307	5.42555	-2.00851	0.000257428	0.000560682
CELF3	1.09875	0.235977	-2.21914	0.00358432	0.00631761
AC002546.1	0.259608	1.76098	2.76198	4.74137e-43	4.99202e-41
C6orf141	30.4129	15.0397	-1.01591	0.00123378	0.00238407
IGLJ2	1.19037	2.42605	1.0272	3.62961e-13	2.63994e-12
TNFRSF17	3.14423	6.86439	1.12643	2.14561e-24	4.55253e-23
EGFR	5.20386	14.0276	1.43062	3.58749e-45	4.62762e-43
IGSF10	0.990493	2.30637	1.21941	7.49762e-22	1.27768e-20
ITM2A	24.0337	58.9864	1.29532	9.15449e-47	1.35084e-44
NTF4	0.384348	1.44357	1.90916	2.04525e-34	9.86074e-33
IGKV1OR22-5	0.387039	1.32484	1.77526	4.0339e-15	3.63088e-14
ZBTB16	3.0375	7.54616	1.31286	2.73773e-19	3.72384e-18
AC068075.2	1.26974	0.485945	-1.38567	5.32704e-08	2.01593e-07
HSPB6	2.17588	9.25354	2.08841	2.05775e-52	7.42239e-50
AC147067.2	1.1762	2.49014	1.08209	1.42201e-29	4.6708e-28
PTX3	1.07807	7.13161	2.72578	1.36306e-64	2.65496e-61
RNF175	0.65012	1.31319	1.01429	1.63266e-39	1.21197e-37
MYL7	1.15557	3.89545	1.75318	2.56546e-08	1.01339e-07
S100B	3.11266	19.8054	2.66967	5.49466e-81	4.74889e-77
TRARG1	2.63157	20.3221	2.94905	6.46466e-48	1.08047e-45
WNT10A	0.918321	2.39961	1.38573	1.71237e-35	8.7542e-34
DIO1	32.409	14.9596	-1.11532	8.67554e-11	4.73605e-10
KLF15	1.57539	4.35416	1.46669	3.96376e-36	2.13867e-34
KCNG1	0.811118	2.0682	1.35039	4.90364e-17	5.34788e-16
KLB	0.75101	2.00944	1.41989	1.5256e-23	2.99855e-22
CYP11A1	0.621363	1.26479	1.02539	1.31426e-33	5.98111e-32
AF015262.1	1.29734	0.557571	-1.21832	0.00133871	0.00256698
IGHV4-80	2.3414	4.78737	1.03186	3.43378e-19	4.6222e-18
EMILIN3	0.261148	1.22727	2.23251	3.30312e-31	1.26401e-29
SPRY1	28.5914	59.0075	1.04532	2.63035e-33	1.15652e-31
SNORA11	33.1607	9.02161	-1.87802	8.5563e-07	2.75699e-06
MT3	0.697869	0.270855	-1.36543	0.0257711	0.0378189
IGHV1-12	1.97126	4.00024	1.02097	2.18372e-18	2.72307e-17
TRAV8-1	0.647858	1.37575	1.08647	3.77285e-16	3.73603e-15
BMP6	2.03044	4.72497	1.21851	1.24141e-49	2.62828e-47
LOXL4	2.71137	7.58948	1.48498	3.51851e-41	3.03246e-39
PTCH2	1.37629	3.10028	1.17161	9.34314e-43	9.52804e-41
HSD17B2	0.39898	0.950172	1.25187	6.01752e-26	1.45783e-24
AL161945.1	0.313959	0.797181	1.34433	1.56957e-26	4.01209e-25
GNG13	4.97987	1.62311	-1.61735	4.4514e-09	1.94885e-08
HAAO	3.8036	8.13582	1.09692	2.31462e-48	4.3771e-46
KLK2	0.281724	0.933662	1.72862	4.33777e-09	1.90295e-08
CXCL5	0.178522	1.33634	2.90411	1.33125e-25	3.13165e-24
AC124248.1	0.35097	0.730753	1.05803	1.9726e-17	2.24167e-16
AC105328.1	5.7262	2.54853	-1.16791	4.07268e-10	2.04506e-09
TIFAB	0.34397	0.688809	1.00182	6.66883e-17	7.15283e-16
IFITM10	1.15292	2.31	1.0026	1.74363e-14	1.47663e-13
KCNH6	0.790861	0.232664	-1.76517	0.0102063	0.0164636
OXTR	6.77284	23.2795	1.78123	3.1686e-17	3.52271e-16
SMYD1	0.320257	1.55504	2.27965	1.35632e-35	6.97054e-34
ANKRD53	0.661391	1.4492	1.13168	7.4915e-54	3.17216e-51
SPINK5	0.663695	1.39916	1.07596	1.07353e-10	5.79232e-10
AL596442.2	0.374062	0.775645	1.05212	5.66922e-21	8.99961e-20
BLK	0.444009	1.44812	1.70552	1.91448e-30	6.84226e-29
RPL6P4	7.60079	3.12808	-1.28087	3.29712e-06	9.78835e-06
VEGFD	0.75678	3.91307	2.37036	3.20862e-48	5.89598e-46
LINC02580	0.290756	0.930425	1.67808	9.93071e-50	2.19807e-47
NPR1	4.6297	11.617	1.32724	1.68014e-50	4.36343e-48
IGKV2D-24	2.0824	6.77758	1.70252	3.70964e-23	7.02883e-22
AC142381.1	1.07679	2.6735	1.31199	1.80921e-15	1.68935e-14
TAMALIN	5.81558	13.048	1.16583	2.02437e-47	3.15446e-45
PAMR1	3.69292	10.7232	1.5379	2.93435e-40	2.29539e-38
AC018816.1	16.7947	8.228	-1.0294	6.27594e-05	0.000152214
GATA4	1.98043	0.868767	-1.18878	0.00449705	0.00777158
IGKV2OR2-1	0.312369	1.09963	1.81569	1.98581e-14	1.66795e-13
RAET1L	0.329682	1.27489	1.95122	7.24878e-09	3.08751e-08
ADAMTS1	17.4698	40.2922	1.20564	2.39063e-40	1.88521e-38
C8orf31	0.707524	1.41874	1.00376	6.64652e-05	0.000160681
HORMAD1	0.558611	2.27166	2.02383	1.82764e-05	4.83678e-05
GRIA4	0.213222	1.05138	2.30186	2.84454e-38	1.86552e-36
JPH2	1.15735	2.62036	1.17894	6.13982e-27	1.61829e-25
VSTM2A	26.7247	11.593	-1.20492	0.0057234	0.00966788
KLF5	14.9727	31.1788	1.05823	4.72875e-18	5.7423e-17
AL133467.1	0.506122	1.05006	1.05292	1.27687e-29	4.21539e-28
PDGFRL2P	0.347752	0.749873	1.10859	1.73493e-20	2.63835e-19
PTGFR	0.790429	2.21571	1.48706	4.60323e-36	2.45649e-34
TRBJ1-3	2.17212	4.74262	1.12658	4.16877e-13	3.01296e-12
IGHV3-52	0.56109	1.3557	1.27274	4.81445e-17	5.25355e-16
IGHA2	162.552	766.982	2.23829	4.25666e-40	3.29013e-38
ANGPTL1	2.62586	5.2894	1.01032	2.41109e-27	6.62388e-26
SPIB	0.742183	4.12539	2.47469	5.96244e-34	2.76515e-32
IL6	1.41567	7.61678	2.4277	2.28731e-45	3.03076e-43
IGHJ2	9.08341	23.827	1.39129	2.28469e-17	2.57829e-16
GPR12	0.105989	0.983437	3.21391	2.88251e-42	2.80728e-40
UGT2B4	29.251	8.84312	-1.72586	0.0324006	0.0464795
HBA2	4.6733	11.3637	1.28192	9.69264e-22	1.63741e-20
MUC7	0.447058	1.58903	1.82962	2.09233e-12	1.39379e-11
FRG1FP	1.65306	0.460216	-1.84475	0.0100935	0.0162966
TRBV5-1	1.93998	4.30449	1.1498	1.98569e-19	2.73918e-18
FAM13C	0.822481	1.66886	1.02081	6.72512e-25	1.50048e-23
AC083906.3	5.94441	2.90346	-1.03376	1.57705e-11	9.46618e-11
LEFTY2	0.490548	1.88062	1.93874	2.00664e-50	5.1428e-48
CCL17	3.00248	8.19454	1.44851	3.92108e-29	1.23784e-27
KRT4	1.43894	4.74227	1.72057	6.02191e-06	1.71559e-05
INMT	2.63431	7.2539	1.46133	3.93492e-46	5.59448e-44
IL1R2	0.679242	1.66856	1.2966	7.1924e-23	1.34189e-21
AC245517.5	0.38292	0.859957	1.16722	2.28123e-09	1.03624e-08
CA4	0.223245	2.16454	3.27736	1.0741e-49	2.32459e-47
EPHB1	0.846362	2.61607	1.62805	1.25905e-37	7.68768e-36
INSYN2A	17.9745	7.69583	-1.22381	0.00712484	0.0117998
SCARA5	1.28427	5.73665	2.15926	2.1794e-51	6.73815e-49
AC069120.1	4.92457	2.26529	-1.1203	0.000108786	0.000253067
ITK	1.80854	3.77798	1.06279	5.3878e-22	9.3035e-21
FCN1	1.04068	2.50134	1.26517	1.551e-31	6.05421e-30
AC104971.3	0.391267	0.964588	1.30176	5.01434e-19	6.67596e-18
CD1E	2.26815	5.84105	1.36471	7.93532e-32	3.16082e-30
MIR6772	0.465329	1.20885	1.37731	2.97138e-13	2.1832e-12
CLEC4F	0.632442	1.69649	1.42355	5.13314e-38	3.28892e-36
GABRP	8.81675	66.6236	2.91771	4.54862e-42	4.2801e-40
CSN3	0.101866	54.4783	9.06286	1.46391e-29	4.79227e-28
IGKV3-7	3.90984	9.09238	1.21755	1.31835e-22	2.38651e-21
NETO1	0.68766	0.293616	-1.22777	1.05132e-08	4.38023e-08
MIR145	2.84387	13.2433	2.21934	5.66633e-28	1.65223e-26
TP63	3.718	14.553	1.96872	4.76402e-39	3.38663e-37
LINC00996	0.550752	1.26682	1.20174	2.48118e-24	5.23036e-23
COL9A3	1.79301	5.95011	1.73053	5.07042e-16	4.95544e-15
AC112253.1	0.560802	1.3844	1.3037	0.0260067	0.0381272
WIF1	0.514358	22.9147	5.47736	4.66664e-41	3.91796e-39
SCN4A	0.582298	1.69713	1.54327	1.64006e-32	6.79684e-31
AC012213.1	0.967696	0.337181	-1.52103	1.06896e-05	2.94626e-05
AL023754.1	1.00607	0.34948	-1.52545	0.00426978	0.00741171
RBP4	6.16855	39.2799	2.67079	8.30312e-50	1.88056e-47
TEX14	4.96486	2.14237	-1.21255	1.76265e-05	4.67624e-05
GJB3	1.36961	4.65977	1.7665	1.81576e-18	2.28176e-17
AF178030.1	2.63741	1.28045	-1.04247	0.00134784	0.0025827
FCER2	0.509274	2.37741	2.22287	3.40738e-34	1.61482e-32
IGLV1-41	4.59624	19.4549	2.0816	5.44888e-15	4.84406e-14
SULT1C2P1	0.283844	1.67532	2.56127	0.0063249	0.0105766
ANKRD35	2.14934	4.76924	1.14987	2.65202e-44	3.22851e-42
CHODL	0.674474	1.51636	1.16877	7.95046e-27	2.06754e-25
ZAP70	2.52758	5.7227	1.17894	2.91287e-29	9.30113e-28
IGHA1	780.835	3115.04	1.99616	8.82006e-43	9.04195e-41
AL513304.1	1.73676	4.89835	1.49589	6.53319e-05	0.000158157
TRBJ2-3	1.60143	3.73008	1.21984	5.18568e-14	4.13962e-13
ZFP36	193.49	492.885	1.34899	1.53881e-35	7.88763e-34
GJB5	2.5262	5.59571	1.14735	6.79062e-11	3.75867e-10
IGKV7-3	0.404675	1.80656	2.15841	3.26447e-16	3.25244e-15
AVPR2	0.918207	3.11572	1.76268	9.34981e-54	3.8748e-51
AC020916.1	2.03028	4.16648	1.03715	2.14887e-23	4.16474e-22
GPIHBP1	3.2375	10.6598	1.71922	2.90574e-42	2.81582e-40
ROPN1	0.0989965	1.55697	3.97522	3.63533e-50	8.85111e-48
IGHV3OR16-8	1.17405	2.46035	1.06737	2.89665e-16	2.9053e-15
AC012213.4	3.69833	1.41089	-1.39026	0.000663254	0.00135021
DEPP1	50.0045	138.523	1.47	6.47795e-60	7.2542e-57
PTGDS	0.465676	1.52126	1.70787	2.47839e-45	3.26177e-43
CRHBP	0.507972	1.10345	1.1192	5.36852e-30	1.85076e-28
TP53AIP1	0.50015	1.5114	1.59545	1.11229e-28	3.39048e-27
TRBV2	1.50005	3.41101	1.18519	5.81559e-20	8.4724e-19
IGLV5-48	0.577839	2.05257	1.82869	2.21962e-18	2.76608e-17
AC135178.1	0.848717	1.72727	1.02514	1.85482e-17	2.11524e-16
PRDX1P1	4.83236	1.97896	-1.28798	0.000824112	0.00164772
IGKJ1	30.0709	76.4329	1.34583	4.31711e-24	8.90769e-23
LINC02084	0.745384	1.7307	1.2153	1.1702e-36	6.58764e-35
LINC00861	0.489295	1.27823	1.38537	2.13926e-24	4.544e-23
AL023693.1	3.30931	1.2178	-1.44225	0.00439521	0.00761383
VPREB3	2.78194	7.90325	1.50635	4.91709e-21	7.86977e-20
PEX5L	2.97459	1.29909	-1.19519	3.32037e-05	8.43209e-05
AKR1B15	1.37378	5.3406	1.95886	2.90241e-10	1.48225e-09
IGHD	8.24203	29.3711	1.83333	3.22333e-32	1.31899e-30
CD300LB	1.04148	2.5595	1.29722	5.42206e-24	1.10587e-22
BARX1	0.771142	1.82298	1.24123	2.27911e-14	1.90037e-13
KCNK7	0.486046	1.36767	1.49255	1.76008e-15	1.64901e-14
GPR17	0.270764	0.817821	1.59475	1.05491e-25	2.4997e-24
IGLC7	21.0854	49.0083	1.21679	1.398e-16	1.44996e-15
KLK8	0.389008	1.62945	2.06651	1.28472e-42	1.28988e-40
UGT2B28	2.53817	11.6207	2.19484	0.0232876	0.0345334
CHST3	7.88804	16.1008	1.02939	5.03817e-31	1.90181e-29
COL11A2	0.536789	1.71869	1.67888	6.0165e-17	6.49608e-16
IGLV1-36	19.4918	49.4475	1.34303	9.37932e-23	1.72512e-21
CNGA1	0.532119	1.63689	1.62114	5.43107e-40	4.14849e-38
TRAV8-3	1.88117	3.82267	1.02295	2.03831e-14	1.70835e-13
IGHV3-72	13.8136	43.9052	1.6683	2.39223e-28	7.12474e-27
SBK2	2.26644	0.793345	-1.51441	0.000237077	0.000519348
SLC26A4	0.746396	2.37102	1.6675	0.000119437	0.000275834
TMOD1	0.993575	2.02523	1.02738	5.5922e-39	3.94655e-37
CCDC69	11.0139	24.0779	1.12838	6.60685e-48	1.08367e-45
ROBO3	1.27002	2.88959	1.18602	3.67081e-41	3.14978e-39
CRLF1	3.51407	7.66428	1.12501	3.19988e-24	6.65892e-23
IGKV2D-28	2.31509	5.49019	1.24579	2.88111e-25	6.57892e-24
RN7SL1	4279.9	301.42	-3.82773	0.00789681	0.0129713
CMA1	1.26836	4.4812	1.82093	1.21595e-30	4.39999e-29
MFAP4	65.0158	165.638	1.34917	1.15597e-37	7.08051e-36
SLC7A10	0.334314	1.72908	2.37073	2.93663e-45	3.81331e-43
PRG4	2.65674	5.86607	1.14274	1.80927e-23	3.53471e-22
LINC00892	0.444209	0.968698	1.12481	7.40986e-27	1.93471e-25
F10	1.94669	4.26645	1.13202	3.66597e-38	2.38019e-36
AP003306.1	0.879212	2.93763	1.74037	1.18206e-09	5.57081e-09
AC096645.1	0.612395	1.22691	1.00249	2.42319e-05	6.27729e-05
HAP1	0.436874	0.978481	1.16333	2.14617e-25	4.95884e-24
SVEP1	5.28989	10.9486	1.04943	2.12546e-26	5.37658e-25
IGKV2D-30	1.72657	4.46252	1.36995	1.64732e-21	2.73309e-20
NPY2R	0.322725	3.23984	3.32754	2.69311e-31	1.03669e-29
SMOC1	2.68296	6.10246	1.18556	2.10838e-22	3.77107e-21
FERMT1	1.48589	3.46232	1.22041	5.69339e-33	2.42636e-31
LDLRAD2	0.345552	0.716071	1.0512	8.67081e-32	3.44673e-30
CALML3	0.413517	0.918921	1.15199	5.13099e-30	1.77201e-28
FGFBP1	0.647642	6.33113	3.28919	4.23115e-41	3.59888e-39
TRBC1	28.3716	67.3517	1.24727	1.04497e-28	3.20031e-27
KRT16	6.92459	34.6118	2.32146	9.47812e-42	8.62686e-40
TRBJ1-1	1.18765	2.70119	1.18549	2.69995e-10	1.38284e-09
CLDN5	6.43002	19.9804	1.63569	1.36603e-45	1.82243e-43
IGHV3-73	21.4546	55.5884	1.37349	2.40467e-21	3.94261e-20
SLURP1	1.65959	3.53237	1.08981	0.0331942	0.0474851
ADM5	1.14342	2.76576	1.27432	4.71114e-31	1.78182e-29
AC018629.1	2.6156	5.74925	1.13623	7.06482e-21	1.11244e-19
TCEAL5	0.522013	2.80033	2.42344	8.02339e-51	2.20112e-48
C16orf54	3.60118	7.51031	1.0604	9.24912e-26	2.19625e-24
ADAMTS3	0.705697	1.52907	1.11553	1.11088e-29	3.67989e-28
HMX2	0.859089	0.258542	-1.73241	0.0172348	0.026319
CPLX2	7.53268	2.23447	-1.75323	0.00210875	0.00389035
MYH11	6.81606	25.9591	1.92923	4.88783e-37	2.82508e-35
EGR2	14.1067	36.139	1.35718	3.84411e-30	1.34911e-28
CCL23	0.507772	1.77271	1.8037	2.84192e-46	4.16202e-44
BCL2L14	0.746694	2.23878	1.58413	1.38407e-19	1.9381e-18
PTGS2	1.11475	5.47715	2.2967	2.64139e-39	1.92693e-37
RN7SL396P	3.49738	0.292627	-3.57914	2.44245e-05	6.32464e-05
SERPINB5	11.5312	24.8852	1.10974	8.2104e-30	2.76682e-28
HCN2	2.76322	1.33734	-1.04699	0.00133036	0.00255299
AC093496.1	0.135629	1.16844	3.10685	5.2757e-31	1.98762e-29
IGKV2-30	34.9633	73.0445	1.06294	4.56751e-27	1.22206e-25
FCRL1	0.383325	1.55952	2.02446	1.41323e-24	3.06877e-23
AL117335.1	0.347938	0.741362	1.09135	6.8735e-36	3.61843e-34
AC073325.1	2.77079	0.863842	-1.68146	0.00261137	0.00473508
CST9	52.3529	24.1159	-1.11828	0.0120237	0.0190918
C8orf86	1.08315	0.423354	-1.3553	1.6287e-06	5.04673e-06
ATF3	24.8743	68.2335	1.45583	2.27988e-25	5.24912e-24
LRRC4B	0.448418	1.12485	1.32681	4.45894e-40	3.43285e-38
CPA6	8.1047	2.61703	-1.63083	5.60863e-05	0.000137311
AL161449.2	1.15727	0.393283	-1.55708	4.52429e-09	1.97854e-08
CPNE8-AS1	0.605213	1.30269	1.10598	3.69552e-25	8.3505e-24
IGHV4-61	7.34616	17.8407	1.28011	4.99551e-18	6.0474e-17
ARHGEF4	0.921883	2.00012	1.11743	2.86851e-35	1.44748e-33
FOS	224.338	506.297	1.17431	9.13852e-21	1.42173e-19
FCRL2	0.331915	0.892323	1.42675	6.06099e-22	1.04014e-20
CARMN	1.08574	3.28648	1.59786	4.5715e-39	3.26167e-37
DTX1	3.25178	6.60971	1.02336	2.3438e-42	2.30568e-40
PDK4	24.0761	80.3641	1.73895	5.68985e-34	2.64503e-32
ANKRD44-AS1	0.356199	0.844777	1.24589	1.42567e-14	1.22117e-13
LINC00926	1.65944	3.55083	1.09746	1.16297e-24	2.53381e-23
GJB6	0.510567	1.53713	1.59006	1.51548e-05	4.06368e-05
SYT1	38.9979	18.9228	-1.04327	0.00589917	0.00994066
CD6	4.11155	8.44567	1.03853	2.38195e-26	5.99427e-25
UBASH3A	1.22545	2.64579	1.11039	6.09109e-26	1.47382e-24
RN7SL4P	22.2857	1.30677	-4.09204	1.49112e-05	4.00551e-05
SOX10	2.52655	22.2159	3.13635	3.8217e-50	9.19e-48
PRKCQ	1.57093	3.34741	1.09143	9.45393e-32	3.75038e-30
SLC27A2	44.6583	20.4623	-1.12596	1.06884e-08	4.44751e-08
CXCL3	0.245316	0.883659	1.84885	1.21758e-30	4.39999e-29
TRBV27	2.23155	4.50877	1.01469	5.57506e-15	4.94945e-14
AC243960.1	1.194	2.54101	1.0896	1.17513e-22	2.13917e-21
SOSTDC1	2.5807	9.33186	1.8544	2.26308e-31	8.74608e-30
GDF10	0.892197	4.98306	2.4816	2.10299e-49	4.35766e-47
PRKCB	1.93063	4.25327	1.1395	8.83782e-23	1.62706e-21
RET	63.7277	28.6564	-1.15306	2.02707e-10	1.05683e-09
GPM6B	5.40225	11.3066	1.06553	1.5856e-22	2.85966e-21
TRBJ2-1	1.49222	4.0198	1.42967	6.09481e-17	6.57699e-16
IGKV6D-21	3.55142	9.46535	1.41426	1.67979e-17	1.919e-16
TRBC2	48.6988	108.818	1.15997	7.30876e-28	2.0997e-26
IRX4	2.16118	4.99582	1.2089	3.93673e-33	1.69271e-31
MIR7152	0.72667	1.51646	1.06133	9.72515e-09	4.07457e-08
SH2D1A	2.69017	5.57638	1.05163	5.81e-20	8.4706e-19
CD52	37.1106	137.165	1.886	1.06338e-29	3.53457e-28
AP000851.2	1.86299	4.22219	1.18037	2.40961e-39	1.76445e-37
LINC01781	0.272432	1.0861	1.99519	2.54131e-26	6.37881e-25
IGKV2OR22-4	1.48338	7.339	2.30669	1.98058e-21	3.261e-20
LCN2	16.4027	32.8256	1.00089	3.39993e-19	4.58297e-18
CRYAB	15.5308	57.2689	1.88262	3.54326e-78	1.72539e-74
SCGB3A1	19.5706	76.1445	1.96005	1.38702e-23	2.74001e-22
TNFRSF13B	0.307707	0.977515	1.66756	9.11237e-34	4.196e-32
HPD	0.51321	2.97666	2.53607	1.79872e-06	5.53832e-06
LGALS2	4.86605	13.5617	1.47871	3.01897e-41	2.63692e-39
TRBV15	0.584138	1.21923	1.06159	1.33003e-11	8.03795e-11
AL133482.1	0.651707	1.41997	1.12356	3.35638e-26	8.3281e-25
IL17B	0.817987	4.62686	2.49988	4.78162e-42	4.47771e-40
RUNX3	7.83248	16.1572	1.04464	8.54951e-33	3.60449e-31
LINC02884	0.365035	1.31887	1.8532	2.50841e-49	5.08945e-47
CX3CL1	16.6559	52.6231	1.65966	4.29824e-56	2.70068e-53
RARRES1	27.591	79.5095	1.52693	2.35744e-40	1.86659e-38
ABCA10	0.552735	1.67522	1.59969	2.60357e-38	1.71325e-36
TMEM71	1.32463	2.91698	1.13889	7.04542e-42	6.47314e-40
GDAP1	8.27208	3.2944	-1.32823	8.39713e-08	3.08719e-07
SFRP1	19.9046	163.081	3.03442	5.66328e-69	2.20619e-65
LY9	0.736006	1.78893	1.28131	6.70022e-30	2.29362e-28
TRBV3-1	1.73613	3.49223	1.00827	1.27495e-17	1.47554e-16
LINC02202	0.355503	0.783248	1.13961	1.75034e-31	6.81863e-30
AC005682.1	0.541114	1.86342	1.78395	4.05961e-59	3.95365e-56
FAM107A	2.11253	7.66724	1.85974	2.15145e-61	2.79373e-58
BX571818.1	0.352239	0.845376	1.26304	2.37436e-16	2.40374e-15
PPM1E	2.21815	0.883103	-1.3287	4.31353e-05	0.000107524
TDRD10	0.65493	1.65938	1.34123	6.02799e-48	1.02994e-45
FAM3D	0.478074	1.65814	1.79426	1.851e-27	5.14319e-26
LINC01488	5.42011	2.26526	-1.25865	0.000435829	0.000916153
CCR7	5.90475	18.8239	1.67262	1.37985e-31	5.44063e-30
RHCG	0.523646	5.76419	3.46045	7.78787e-29	2.3964e-27
IGHV1OR15-9	1.70077	3.61679	1.08852	8.72153e-21	1.36229e-19
IGLV2-11	100.449	207.076	1.0437	1.05502e-24	2.31676e-23
KRT6A	8.13095	28.4535	1.80711	1.70258e-13	1.2855e-12
LINC01152	0.464935	2.75057	2.56463	9.04753e-31	3.31255e-29
SOWAHA	9.31375	19.3857	1.05756	1.85083e-06	5.6853e-06
ADGRD2	0.247495	1.03501	2.06417	6.76414e-41	5.5358e-39
C11orf21	0.641331	1.32567	1.04758	4.04914e-22	7.09893e-21
TRBV18	1.41423	2.83378	1.00271	1.48767e-14	1.27036e-13
H3C12	1.24936	0.613702	-1.02558	8.03601e-11	4.4042e-10
CTSG	3.59806	10.7759	1.58251	5.11648e-30	1.77014e-28
CHRDL2	0.880194	9.47707	3.42855	8.35892e-17	8.88728e-16
TRBV10-2	0.384435	0.899692	1.22669	2.02486e-14	1.69927e-13
TNFRSF13C	1.32572	3.34733	1.33623	5.84086e-23	1.09288e-21
IGKV1-17	65.748	168.111	1.3544	1.78586e-19	2.47404e-18
ANGPTL4	11.9307	34.9249	1.54958	5.18026e-33	2.21274e-31
DHH	0.461181	0.92527	1.00454	4.75639e-34	2.23241e-32
SOX17	3.6479	8.89913	1.2866	3.49038e-46	5.03597e-44
IGHV1OR15-2	4.22427	9.11449	1.10946	1.32226e-16	1.37507e-15
FAM110D	1.98478	5.94163	1.58188	4.65642e-56	2.83431e-53
ALDH3A1	0.912079	3.13536	1.7814	1.00512e-38	6.84538e-37
TRBV5-4	1.06578	2.21891	1.05795	1.40519e-16	1.45587e-15
IGKV3D-15	6.4945	17.5401	1.43337	3.19186e-19	4.31144e-18
ADCYAP1R1	0.748948	1.76345	1.23546	1.15046e-24	2.50936e-23
CCDC8	11.7786	25.8388	1.13337	1.23252e-31	4.87946e-30
AP003555.2	0.863152	2.45991	1.51092	3.13572e-19	4.23856e-18
PHYHIP	0.930429	2.81895	1.59919	2.97673e-43	3.21115e-41
SPOCK2	10.672	22.9601	1.10531	6.46816e-31	2.40892e-29
HBB	14.8262	33.2982	1.1673	2.42546e-20	3.64811e-19
AC061961.1	4.27338	1.90534	-1.16533	2.38457e-07	8.24401e-07
FOXC2	1.17317	2.86295	1.28709	2.75524e-33	1.20599e-31
PLCXD3	0.50139	1.09467	1.12649	4.13855e-40	3.21158e-38
MRAP2	1.49279	3.52456	1.23943	6.62065e-48	1.08367e-45
PPP1R1A	4.54293	12.9144	1.50728	5.25334e-48	9.13612e-46
CHI3L1	25.9127	110.464	2.09185	2.51964e-43	2.75717e-41
TRH	109.65	30.9742	-1.82377	0.000619632	0.00126697
H4C3	4.8126	0.964533	-2.31892	0.0161216	0.0248195
AKR1C1	1.57764	5.67096	1.84582	1.05976e-49	2.31933e-47
FCER1A	6.47301	16.9585	1.3895	4.94152e-38	3.1766e-36
TMEM88	4.79279	10.6446	1.15118	5.58551e-43	5.75632e-41
IGLV2-28	8.60571	20.9443	1.28319	7.09426e-17	7.59659e-16
MED15P4	11.1802	1.9193	-2.54229	0.00103101	0.00202257
GABBR2	0.217297	1.12393	2.37081	3.36864e-07	1.14187e-06
KRT81	15.9771	116.498	2.86624	1.59421e-23	3.13024e-22
TRBV10-3	1.3324	2.67057	1.00312	1.15623e-13	8.88204e-13
SCML4	0.509946	1.08197	1.08524	7.19453e-27	1.88101e-25
DSG3	2.68298	15.2514	2.50704	8.25288e-36	4.30964e-34
TRAV8-4	1.28309	2.61161	1.02532	1.00111e-16	1.05689e-15
NKAPL	0.543819	1.13492	1.06139	3.88596e-36	2.10252e-34
TRAV24	0.626405	1.36438	1.12308	2.80652e-15	2.56044e-14
TMEM200C	0.526695	1.24702	1.24345	8.27235e-35	4.06891e-33
TRBV12-3	0.641638	1.32225	1.04316	5.02271e-11	2.82834e-10
ECEL1	1.41952	23.102	4.02454	3.28218e-13	2.39979e-12
IGLL5	1.26823	2.88838	1.18744	8.70972e-20	1.24925e-18
VIM-AS1	2.76961	5.57533	1.00938	3.9334e-33	1.69271e-31
IGLV4-69	49.877	147.089	1.56024	1.09416e-20	1.69143e-19
POU2AF1	2.40795	5.13036	1.09125	5.92612e-28	1.71769e-26
CD1C	1.92449	6.02077	1.64548	2.86783e-44	3.44812e-42
STX19	1.15241	2.47329	1.10178	6.00988e-20	8.73585e-19
JUNB	192.481	393.292	1.03089	8.81588e-26	2.10178e-24
PLA2G4A	3.16831	7.65615	1.27291	3.10052e-33	1.34503e-31
TRAV3	1.01516	2.08208	1.03632	5.84489e-11	3.26115e-10
HSD11B1-AS1	0.713387	4.10575	2.52489	4.93419e-53	1.88447e-50
SCRG1	0.2106	1.63224	2.95427	3.39074e-18	4.17213e-17
CD19	1.24951	3.44374	1.46261	4.2578e-26	1.04979e-24
MIR126	0.867599	2.18049	1.32955	1.60912e-06	4.99004e-06
LIPG	0.526295	1.43281	1.44491	4.68828e-41	3.91924e-39
AC084740.1	4.51065	1.70971	-1.39958	1.41456e-05	3.81617e-05
ORM2	3.34471	10.8516	1.69796	0.000328737	0.000704804
BCL11A	0.326002	1.294	1.98889	1.42843e-50	3.75985e-48
AC009227.1	1.07057	0.399687	-1.42144	0.00491635	0.00842296
AC010976.2	0.340581	0.991575	1.54172	6.51649e-32	2.61708e-30
SNORD67	2.42073	1.13147	-1.09724	0.00298072	0.00534609
SCGB1B2P	8.6665	25.473	1.55545	0.000121837	0.000280779
LINC02273	0.43404	1.12905	1.37921	2.59155e-23	4.97813e-22
GSTM5	1.69405	4.93561	1.54275	6.85437e-22	1.17114e-20
TRBV7-6	0.761663	1.56268	1.0368	3.17011e-14	2.59116e-13
ADIPOQ	8.15882	45.0942	2.46651	1.33472e-41	1.2092e-39
TRBV6-1	1.33091	2.76045	1.05248	1.08561e-15	1.03553e-14
TRAV12-1	1.67261	3.58493	1.09984	1.09757e-16	1.15247e-15
LORICRIN	0.0965778	11.2912	6.86929	9.77072e-24	1.94198e-22
AC090004.2	0.393188	1.03963	1.40278	1.37718e-38	9.34661e-37
SELP	5.1234	16.5496	1.69162	7.02861e-53	2.63276e-50
CIDEA	1.82583	11.8819	2.70214	3.46262e-51	1.02189e-48
AL023754.2	2.53779	0.606524	-2.06493	0.00451384	0.00779645
MME	6.03278	13.5814	1.17074	1.99086e-26	5.05579e-25
ACTG2	12.8415	56.0787	2.12663	3.08386e-31	1.18243e-29
H4C1	0.938586	0.182992	-2.35871	0.0132388	0.0208192
TNFSF11	1.73617	5.66152	1.70528	8.61816e-10	4.13765e-09
CLEC10A	3.59159	10.8318	1.59257	1.52116e-44	1.88721e-42
WDR86-AS1	0.979108	2.79815	1.51493	2.90011e-50	7.2421e-48
OVCH2	0.17532	1.08287	2.6268	1.10702e-33	5.08552e-32
H1-3	6.78695	2.91206	-1.22073	0.00172671	0.00323705
CYTL1	2.83735	6.15501	1.11722	1.34276e-33	6.09656e-32
ADTRP	1.10819	2.70797	1.28901	9.79469e-41	7.91622e-39
KIF19	0.370828	0.918135	1.30796	6.68634e-42	6.17235e-40
SCN3B	0.34808	0.74759	1.10283	2.54402e-45	3.32567e-43
MSLN	7.93384	18.0598	1.18669	2.7573e-09	1.23777e-08
LINC01215	0.377052	1.30767	1.79416	1.73648e-29	5.6372e-28
IGLV5-45	17.1134	37.8521	1.14525	3.08499e-23	5.87958e-22
LINC02487	0.242357	1.08419	2.16142	4.85298e-10	2.4132e-09
AC015712.6	0.547604	1.15651	1.07857	2.93403e-20	4.37923e-19
SMIM10L2A	1.54531	3.58546	1.21426	2.42952e-27	6.6651e-26
C8orf88	0.894626	1.80508	1.0127	2.39977e-29	7.73887e-28
CNN1	16.8379	46.6555	1.47033	2.39205e-33	1.05652e-31
IGLV3-9	15.6127	44.3713	1.50691	5.71424e-20	8.33723e-19
MCTP2	0.889739	1.89501	1.09075	2.57712e-27	7.06008e-26
RGMA	1.68914	4.69734	1.47555	2.47649e-44	3.03377e-42
TRPA1	16.7262	6.45118	-1.37448	1.54418e-05	4.1299e-05
ZNF488	0.555246	1.24731	1.16763	5.68742e-12	3.56778e-11
FOXC1	4.91065	19.9209	2.02029	1.64284e-55	8.20492e-53
H1-5	3.04184	0.656436	-2.21222	0.00686269	0.0114064
CD3D	18.6576	41.4747	1.15247	1.85081e-26	4.71244e-25
AP003071.4	0.474539	1.10209	1.21564	5.22131e-34	2.43886e-32
TAFA3	0.57659	1.96132	1.76621	3.47424e-21	5.6252e-20
FABP7	0.45793	22.8403	5.64031	1.15581e-45	1.5526e-43
RCAN1	18.9688	40.0395	1.0778	1.31991e-36	7.40901e-35
S100A12	0.41819	1.46599	1.80964	3.68969e-10	1.86234e-09
SRL	0.409664	0.833202	1.02423	5.70528e-33	2.42636e-31
IGF1	0.718758	1.93275	1.42708	1.03554e-43	1.17269e-41
BHMT2	2.99818	6.2141	1.05146	1.21717e-32	5.1095e-31
PYHIN1	1.5296	3.20266	1.06612	1.95516e-22	3.51315e-21
CES1	7.45061	20.8529	1.48481	5.89146e-31	2.20257e-29
NRXN2	1.08321	2.29364	1.08233	1.11772e-36	6.31043e-35
DPT	17.8746	37.475	1.06801	9.21533e-30	3.08413e-28
LINC01671	0.728471	1.61602	1.1495	6.06076e-18	7.28264e-17
IGHV3OR16-9	1.50987	3.35629	1.15245	1.90905e-18	2.39436e-17
MATN2	12.976	26.2193	1.01478	1.55101e-31	6.05421e-30
NRG2	0.259801	1.6443	2.662	8.32486e-65	1.80169e-61
PKP1	7.27035	24.7585	1.76783	4.83336e-33	2.0691e-31
DNASE1L3	0.712016	2.71219	1.92948	6.99416e-59	5.92314e-56
CST5	103.777	44.2308	-1.23036	0.0228387	0.0339348
FUT7	0.77487	1.57131	1.01994	1.77207e-18	2.2283e-17
TESC	2.61655	8.15448	1.63993	7.8143e-40	5.87672e-38
ALPL	14.8367	30.217	1.02619	1.88802e-33	8.41532e-32
OBP2B	17.7827	39.2485	1.14217	5.46093e-16	5.31575e-15
PENK	0.307607	1.01851	1.7273	8.0525e-26	1.93399e-24
MT1M	5.47669	22.357	2.02935	1.14079e-58	9.25843e-56
DSG1	0.423741	2.88158	2.7656	2.47644e-36	1.3626e-34
LINC01983	0.920577	0.405317	-1.18349	2.98516e-07	1.01884e-06
BTNL9	3.07331	8.40987	1.45229	2.97648e-35	1.49808e-33
LINC01133	0.685255	1.97022	1.52365	6.05686e-19	7.97132e-18
IGHV3-6	0.825035	2.05497	1.31659	3.03057e-17	3.37311e-16
AC093895.1	1.40705	0.629491	-1.16042	1.0693e-13	8.24208e-13
CHIT1	4.37426	17.9455	2.03652	4.84264e-11	2.73644e-10
OLAH	0.137681	0.995236	2.85371	5.96191e-20	8.6726e-19
GPR171	2.18891	4.6849	1.09781	2.0628e-26	5.23168e-25
GLP1R	0.652634	1.31169	1.00708	2.10327e-13	1.5698e-12
FABP4	52.8907	304.591	2.52579	3.58321e-48	6.52278e-46
CAPNS2	0.317451	1.73121	2.44718	1.12632e-12	7.76583e-12
G0S2	19.8352	101.253	2.35183	7.94451e-50	1.82051e-47
CLDN19	0.293846	1.87485	2.67364	9.70713e-37	5.51241e-35
ARHGAP36	5.04356	31.8132	2.65711	2.94538e-09	1.31704e-08
H3C3	1.88679	0.918434	-1.03869	0.000749225	0.0015099
H2BC13	2.21387	0.86876	-1.34954	1.04278e-07	3.78025e-07
CLEC9A	0.453034	1.10231	1.28284	3.78076e-37	2.19172e-35
AGXT	0.153378	1.42375	3.21453	4.54059e-07	1.51467e-06
IGHV1-45	2.57373	8.83496	1.77936	2.37876e-22	4.243e-21
TRBJ1-4	2.55306	5.91156	1.21131	2.30799e-12	1.52832e-11
SNORD17	120.364	5.42997	-4.47032	0.000393717	0.000834566
KRT41P	4.24494	1.45875	-1.54101	0.000221073	0.000487387
PCOLCE2	1.55641	8.49343	2.44812	2.34482e-52	8.30408e-50
INSM1	17.2069	3.7827	-2.1855	0.0242915	0.0358447
FAM89A	3.82928	7.90307	1.04534	3.19398e-53	1.24425e-50
BIRC3	11.2521	22.6494	1.00928	8.19685e-21	1.28446e-19
IGKV1OR2-11	0.319664	0.741637	1.21415	5.44019e-15	4.84075e-14
NRIP3	43.1011	20.6809	-1.05942	0.00604844	0.0101693
TNFRSF8	0.825885	1.78423	1.11129	6.21286e-39	4.35303e-37
UBBP2	1.39696	0.521468	-1.42165	0.00540965	0.0091817
C6	0.862484	3.03229	1.81384	3.28442e-38	2.13959e-36
PROS1	10.5213	21.5729	1.0359	1.63645e-39	1.21197e-37
TMEM132C	0.660242	3.70163	2.48709	3.1159e-54	1.41143e-51
PLA2G2A	18.8503	44.99	1.25502	4.0341e-26	9.95896e-25
HLA-DOB	2.16584	4.88599	1.17372	4.76277e-33	2.04338e-31
EGR4	0.268686	0.969046	1.85065	4.40405e-11	2.49875e-10
AL096816.1	0.331746	0.753518	1.18356	1.04541e-24	2.29824e-23
BCAS2P2	0.388116	1.23564	1.6707	4.03829e-10	2.02831e-09
H2BC3	0.928275	0.257558	-1.84966	1.52707e-05	4.08913e-05
TRBJ2-2P	1.49422	3.57867	1.26003	1.80433e-14	1.52538e-13
BTN1A1	0.0941937	3.33708	5.14681	1.09134e-10	5.87862e-10
CCNA1	0.889897	2.16927	1.2855	2.61348e-17	2.93742e-16
HOXA2	0.591591	1.31045	1.14739	1.0534e-42	1.06866e-40
CA6	0.0373818	1.19381	4.99709	6.54995e-35	3.24631e-33
SPNS2	6.71599	15.0221	1.16142	6.3593e-48	1.0771e-45
HCAR2	1.65113	4.2248	1.35543	6.60629e-41	5.42942e-39
HRCT1	2.88405	12.1122	2.0703	3.30171e-41	2.87102e-39
GPR146	0.619831	1.25932	1.02269	1.85748e-31	7.22155e-30
SAA2	0.960472	10.7813	3.48864	7.31424e-81	4.74889e-77
ALKAL2	0.185562	1.88364	3.34355	9.00269e-50	2.01557e-47
GZMK	3.02002	7.10412	1.2341	1.42682e-27	4.01614e-26
IGHV7-4-1	33.7667	76.7897	1.18531	2.6912e-09	1.20921e-08
SELE	4.57267	11.4783	1.3278	4.65543e-22	8.10353e-21
SLC27A6	2.14468	4.62548	1.10884	3.60461e-25	8.16403e-24
GDNF	1.92749	0.29052	-2.73002	0.00104946	0.00205544
TRAJ32	6.03686	2.56222	-1.2364	0.0297828	0.0430284
ATOH8	0.480423	2.02816	2.07779	1.2617e-62	2.04795e-59
CD8B	1.48902	2.98387	1.00282	1.32843e-26	3.41812e-25
IGHV3-63	1.01613	2.18914	1.10727	1.57323e-20	2.4034e-19
NSG2	11.7543	1.05807	-3.47368	0.000866038	0.00172341
PRSS33	0.0910439	2.42041	4.73255	0.00200056	0.00370689
IGKV1OR2-6	1.5621	4.33529	1.47264	1.52801e-18	1.93767e-17
NR4A1	19.9256	57.9073	1.53912	2.03389e-18	2.54112e-17
GPR139	2.38433	0.864752	-1.46322	1.51494e-05	4.06334e-05
LGALS7B	1.19154	22.6177	4.24655	2.3176e-20	3.49398e-19
SV2B	0.380372	0.931743	1.29252	2.21103e-38	1.47488e-36
VIL1	0.808916	0.194955	-2.05285	0.00138601	0.00264959
AC017037.4	1.20692	0.575452	-1.06856	0.000443129	0.000929793
XDH	2.68599	7.31998	1.44638	5.45977e-09	2.36428e-08
HSPB7	2.43283	8.14407	1.74311	1.01214e-30	3.68495e-29
IGKV1D-33	2.00769	4.81018	1.26055	7.3482e-24	1.48319e-22
IL34	4.8053	17.0327	1.82561	6.91135e-67	2.24366e-63
BBOX1	1.68162	9.91645	2.55997	4.41337e-50	1.04834e-47
H2AC21	1.63516	0.355993	-2.19951	0.000104012	0.000242979
ELN	45.6595	95.7759	1.06875	3.80393e-27	1.02057e-25
LAMB3	25.1745	67.8747	1.43091	1.73685e-36	9.69349e-35
AP000851.1	0.518917	3.99432	2.94437	3.704e-49	7.43778e-47
LUZP2	0.524048	1.13656	1.11691	4.49079e-15	4.02168e-14
CPXM1	38.9569	83.7331	1.10392	2.55225e-26	6.3898e-25
TMPRSS5	0.471707	1.07803	1.19243	2.03377e-22	3.65105e-21
AL355870.1	0.546392	1.1458	1.06834	2.82705e-11	1.64866e-10
AC120498.4	35.682	14.8978	-1.26009	1.30132e-15	1.23044e-14
TNNI2	1.9432	5.39002	1.47186	9.16208e-39	6.28377e-37
SNHG26	0.376628	1.28068	1.7657	4.04476e-56	2.64074e-53
LRFN5	0.433692	0.894345	1.04416	1.99796e-28	5.97791e-27
KCNIP2	1.71434	6.98584	2.02678	9.69809e-44	1.10467e-41
SGCA	0.576874	1.41208	1.29149	6.97632e-24	1.41106e-22
CCL19	37.9178	157.471	2.05414	1.14483e-53	4.55083e-51
CHRM3	0.311369	0.731453	1.23214	1.69867e-07	5.99943e-07
LEMD1	0.378437	2.09766	2.47066	3.32206e-37	1.94316e-35
CAV2	10.3903	21.2749	1.03392	9.55368e-48	1.53791e-45
MYT1	3.87085	1.28454	-1.5914	2.85535e-07	9.7607e-07
RERGL	1.86272	5.70724	1.61538	2.59834e-48	4.82005e-46
XPNPEP2	0.667855	1.78706	1.41998	5.91972e-38	3.75584e-36
LINC00987	0.632301	1.39995	1.14669	2.98301e-38	1.94977e-36
CD40LG	1.69523	4.32278	1.35048	9.48611e-31	3.46661e-29
AC069410.1	0.751676	0.307201	-1.29092	0.00383253	0.00671917
C2orf88	0.941547	2.38084	1.33836	5.07672e-49	9.98832e-47
RFX6	0.512582	1.08704	1.08455	2.04121e-07	7.12649e-07
CD69	5.48284	12.7696	1.21972	2.42446e-29	7.79267e-28
LPL	16.1363	61.0886	1.92059	2.97767e-37	1.74696e-35
TNMD	0.517257	3.2982	2.67273	2.50129e-48	4.68462e-46
CADM3	0.70387	2.85607	2.02065	1.56071e-52	5.73574e-50
SLPI	99.1932	308.354	1.63627	3.52818e-31	1.34749e-29
IGKV2-18	0.241037	0.917913	1.92911	9.00709e-11	4.90879e-10
ALDH1L1	0.192442	1.08265	2.49207	1.62628e-62	2.43666e-59
ANKRD30BP1	3.13672	1.51882	-1.04631	0.00138566	0.00264919
IGKV1D-17	2.37125	6.04024	1.34896	3.52376e-13	2.56498e-12
LINC02224	24.7049	10.7851	-1.19576	9.79238e-07	3.13041e-06
AC034105.1	0.941936	1.93225	1.03658	1.15207e-19	1.6249e-18
H3C7	2.57665	0.517341	-2.31631	1.50994e-06	4.70118e-06
KCNJ3	79.6155	29.8953	-1.41313	2.06584e-08	8.2761e-08
INSYN2B	0.57463	2.21607	1.9473	1.33448e-23	2.63887e-22
CD79A	16.3661	40.557	1.30924	9.09759e-28	2.59448e-26
S100A8	43.5004	200.228	2.20254	1.25125e-08	5.15695e-08
AC245884.9	0.24585	1.11803	2.18511	8.89804e-12	5.48121e-11
RNF182	0.716969	1.47391	1.03966	0.00206117	0.00380941
OXER1	1.37546	3.06712	1.15697	1.69716e-41	1.51639e-39
ALDH1A2	0.862257	1.92897	1.16164	2.56563e-41	2.27152e-39
AC016735.1	0.287069	2.39791	3.06231	3.86633e-47	5.97686e-45
HOXA7	0.910756	1.8308	1.00734	3.86817e-29	1.22312e-27
H2BC14	0.775967	0.332114	-1.22432	0.000384679	0.000817431
RRAD	2.96957	7.88513	1.40888	6.03796e-33	2.55668e-31
SLC2A4	0.849028	2.08848	1.29857	6.62752e-31	2.46357e-29
PI3	1.88968	25.0818	3.73043	2.07786e-36	1.14653e-34
TRAV10	0.519505	1.11804	1.10576	2.59212e-14	2.14665e-13
GPD1	6.27646	41.578	2.7278	1.22849e-47	1.96135e-45
ITGA7	4.63917	13.9729	1.59069	8.28434e-56	4.48229e-53
LINCADL	0.767395	5.51188	2.8445	1.15496e-45	1.5526e-43
ART3	0.282123	2.33132	3.04675	1.17766e-18	1.5101e-17
FREM1	0.968489	2.85803	1.56122	5.43948e-43	5.66579e-41
NR4A1AS	1.7036	4.01659	1.23738	1.19299e-16	1.24796e-15
TCF7	4.40188	9.20839	1.06483	6.50379e-39	4.54053e-37
POMC	0.699539	1.84199	1.39679	1.52631e-24	3.30328e-23
SLC19A3	0.838862	4.80657	2.5185	6.71905e-52	2.2182e-49
GDF5	0.246931	0.894986	1.85776	5.56013e-31	2.0827e-29

## Sheet: ST5
id	HR	HR.95L	HR.95H	pvalue
KRT5	0.766828	0.67526	0.870812	4.27665e-05
PTN	0.810448	0.659948	0.995269	0.044941
ID4	0.756204	0.599908	0.953221	0.018005
KRT6B	0.749479	0.630997	0.890208	0.00102119
TCN1	0.837807	0.727671	0.964612	0.0138551
KIT	0.812171	0.663505	0.994148	0.0437094
EPHB6	0.684216	0.474081	0.987494	0.0426426
MAL	0.648211	0.43709	0.961307	0.031066
CLDN8	0.813255	0.666777	0.991911	0.0413383
DSC3	0.671033	0.523904	0.859482	0.00158282
TTYH1	0.543266	0.304493	0.969275	0.038865
PIGR	0.826241	0.70365	0.970189	0.0198436
DEFB1	0.804502	0.661249	0.978789	0.0296866
CD209	1.50253	1.02281	2.20724	0.0379935
CD79B	0.699904	0.508441	0.963467	0.0286545
KRT14	0.796155	0.710348	0.892327	8.93088e-05
KLK5	0.806097	0.666707	0.97463	0.0260644
KLRB1	0.716955	0.533384	0.963704	0.0274569
LTB	0.773456	0.627574	0.953249	0.0159984
TGM5	0.40381	0.203463	0.801439	0.00951795
CD7	0.723433	0.542936	0.963935	0.0270502
MRC1	1.36527	1.06652	1.74771	0.0134688
KCNMB1	0.651998	0.444831	0.955648	0.0283426
MMP7	0.755035	0.635822	0.8966	0.00135153
NGFR	0.739868	0.593928	0.921669	0.00719663
COL17A1	0.773386	0.651495	0.918081	0.00331722
SYNGR4	1.33388	1.02119	1.74233	0.0345331
TACR1	0.642925	0.438948	0.941688	0.023298
S100A2	0.69666	0.554002	0.876053	0.00198876
PTCH2	0.605781	0.37198	0.986531	0.0439608
SPIB	0.643927	0.42836	0.967977	0.0343057
UGT2B4	1.17403	1.04834	1.31478	0.00548597
GABRP	0.79231	0.678276	0.925516	0.00332243
TP63	0.725444	0.572655	0.918998	0.00781388
GJB5	0.724836	0.533584	0.984637	0.0394919
SERPINB5	0.793433	0.660512	0.953102	0.0133825
CD6	0.679121	0.492363	0.936718	0.0183542
SOX10	0.722374	0.579008	0.901239	0.00396136
LCN2	0.814078	0.683774	0.969212	0.0208138
CRYAB	0.782093	0.617992	0.989768	0.0407994
LGALS2	0.732572	0.566321	0.947626	0.017808
GDAP1	1.29574	1.02924	1.63123	0.0274327
SFRP1	0.816924	0.704009	0.94795	0.00771581
DSG3	0.705112	0.553015	0.899039	0.00482493
ACTG2	0.783444	0.644157	0.95285	0.0145444
CD3D	0.781537	0.633831	0.963664	0.0210956
FABP7	0.572669	0.369132	0.888435	0.0128495
BIRC3	0.771878	0.598651	0.995229	0.0458417
HLA-DOB	0.596857	0.411732	0.865218	0.00644634
VIL1	1.26729	1.00422	1.59928	0.0459949
TNNI2	0.532673	0.328678	0.863278	0.0105652
SLPI	0.82396	0.71507	0.949431	0.00741697
CD79A	0.802442	0.666678	0.965852	0.019946
RRAD	0.737252	0.549534	0.989093	0.0420415
PI3	0.684152	0.5202	0.899777	0.00661783

## Sheet: ST6
id	futime	fustat	KRT5	TCN1	CD209	KLRB1	LTB	TGM5	MRC1	SYNGR4	S100A2	UGT2B4	CD6	FABP7	BIRC3	PI3
TCGA-AN-A0FN	0.59726	0	2.82886	0.81877	1.99094	3.97296	5.41525	0.774329	2.85828	0.467842	1.81437	0.266396	3.84805	0.629054	4.23504	0.535359
TCGA-AC-A62X	1.14247	0	6.61512	5.79066	1.15651	0.803999	1.22242	3.16423	1.17971	0.505508	2.17563	0.15649	0.697689	7.31202	1.92692	2.82307
TCGA-E2-A14U	3.61096	0	8.57086	5.24325	1.06708	1.65721	2.42511	1.57639	1.71888	0.416243	4.93081	0.63742	1.76497	3.70248	2.32722	2.74645
TCGA-E2-A15T	4.28219	0	3.06469	5.27359	2.08612	1.61958	2.48166	0.603488	2.82959	1.17955	2.58594	0.683853	1.48507	0.762113	2.05247	0.424285
TCGA-EW-A1IX	3.30959	0	4.48451	8.76839	1.478	1.81228	3.77026	0.972486	2.85957	0.86649	3.07295	0.272994	2.53137	0.618114	3.39225	0.5787
TCGA-B6-A408	5.67671	0	3.68057	2.6471	1.81575	1.98122	4.92169	0.874892	2.24088	1.0564	3.46945	0.21074	2.92716	0.511263	3.43195	0.721678
TCGA-E2-A1IE	6.47123	0	3.9024	4.66013	1.03749	1.21074	1.59482	1.06411	1.76814	0.453958	2.5976	0.344458	1.08827	0.821041	1.26339	0.777036
TCGA-BH-A0H5	4.43836	0	5.33415	5.79718	2.22969	4.57698	6.7688	1.22734	3.99594	0.807083	1.31744	0.433567	4.90186	2.42519	6.00712	1.08251
TCGA-AQ-A04L	10.8411	0	0.570119	0.352787	1.20541	0.98229	1.36729	4.33503	1.16577	0.582469	1.57476	0.15649	2.09127	9.76889	2.92492	4.73051
TCGA-AR-A0TR	0.438356	1	0.203976	0.986564	2.02807	1.53169	4.4395	0.581188	1.98684	1.00013	0.476815	0.190039	2.27605	0.414311	3.44204	0.424285
TCGA-A2-A0SU	4.55342	0	5.82911	3.91572	1.75276	2.94682	4.42838	0.96558	3.07236	1.32736	3.27153	4.98195	2.64363	3.80813	2.68933	3.75798
TCGA-D8-A3Z6	1.54247	0	5.92249	3.88013	1.08511	1.21872	2.22066	1.50577	0.989684	0.694655	4.12188	0.586581	1.51749	1.07093	2.51796	1.48359
TCGA-A8-A06U	2.41918	1	4.74364	4.2423	1.72556	1.41188	2.70777	1.41592	3.57477	1.0605	4.40953	0.214894	2.02866	1.02324	3.49084	1.75513
TCGA-UL-AAZ6	1.41918	0	3.99712	4.38051	1.44576	0.786417	2.97304	0.665488	1.7769	1.41408	6.79654	0.419154	1.09733	0.414311	1.66379	5.33719
TCGA-OL-A5RY	2.06027	0	6.25766	6.59649	3.57505	4.52624	6.50554	3.82417	4.56063	0.432321	6.13719	0.15649	4.01112	1.05114	4.54838	6.80575
TCGA-E9-A1NA	3.04658	0	0.288668	1.38201	1.05596	1.01502	3.00595	1.35248	1.62159	0.860123	2.0941	0.187264	2.50763	0.414311	2.8004	0.846288
TCGA-A1-A0SJ	1.13973	0	6.60464	1.15641	1.60824	3.14038	2.80854	0.843913	3.45954	1.44879	4.51953	1.2539	1.82846	1.26767	3.53513	0.877613
TCGA-A8-A082	1.50411	0	0.195188	1.94488	1.60963	0.670419	1.07265	0.607125	2.18672	1.03005	1.48787	0.306111	1.56343	0.414311	0.633531	0.424285
TCGA-C8-A12M	0.980822	0	0.510374	1.40455	1.83129	2.44795	2.77384	0.615014	2.57149	0.744302	0.807628	0.15649	2.42007	0.669776	2.4694	0.424285
TCGA-WT-AB44	2.41918	0	3.74149	0.987596	0.768895	1.30539	2.20539	0.772613	1.06291	0.509007	3.93108	0.15649	1.56805	1.30704	2.38891	1.03324
TCGA-B6-A0IJ	19.4685	0	8.31253	1.88239	1.56213	2.48806	5.68688	1.115	1.60074	0.660537	3.58551	0.15649	3.55272	3.00642	4.40995	8.71634
TCGA-D8-A27I	1.20274	0	6.10628	3.16213	3.18425	3.68124	4.29597	1.17164	4.04384	0.947897	2.17131	0.388834	3.2132	2.92168	4.04421	1.34178
TCGA-BH-A0GY	2.52877	0	7.44093	1.84395	1.68611	2.13118	3.1738	1.21969	2.99547	0.743038	5.99552	0.236879	2.21681	1.73559	3.51053	4.4293
TCGA-A7-A0DC	2.48219	0	1.57211	0.615635	1.28819	2.30237	1.21567	0.668186	2.75401	0.361112	0.63871	0.227151	1.09948	0.45703	1.53873	1.1429
TCGA-A7-A3IZ	0.882192	0	0.831021	0.563868	1.12789	1.00943	1.27001	0.677596	2.01661	0.646374	0.500762	7.12349	1.7853	0.6054	1.88381	0.424285
TCGA-LL-A5YL	1.42192	0	4.07891	4.10064	2.19841	2.62449	5.51932	1.0403	2.53535	1.85992	4.19701	0.531298	3.21874	1.12829	2.36634	2.37526
TCGA-BH-A0DI	2.49863	0	6.48791	5.01976	2.25687	2.25249	3.69261	1.86584	3.30318	1.49884	3.46675	0.15649	2.57637	1.46018	3.20335	1.65917
TCGA-E2-A1B1	7.26849	0	6.48716	8.60803	2.59417	4.51704	4.02122	2.34751	4.18599	0.436843	3.05474	0.314808	3.23322	2.03337	5.62071	3.939
TCGA-D8-A27K	4.00274	0	5.45259	2.49943	1.39725	2.80129	2.92025	0.849541	2.7441	0.744302	2.59919	0.319375	3.13141	0.590434	4.07236	0.786394
TCGA-BH-A0E2	1.19178	0	7.25132	2.51379	1.17525	2.30596	4.10748	0.926628	1.66835	0.977687	5.9198	0.233942	2.341	0.961466	2.93307	4.30173
TCGA-OL-A5RZ	1.86027	0	3.67781	0.940885	1.46236	1.47061	2.3828	0.581188	1.91831	1.51616	2.45907	0.243621	1.52523	0.939976	1.05267	1.1053
TCGA-AN-A0XL	0.446575	0	5.26564	2.28793	2.14522	1.94844	1.87185	0.928562	3.17207	0.575798	1.55423	0.704953	1.90767	0.633259	2.32806	1.41175
TCGA-A8-A08B	3.16712	0	3.28967	1.76081	0.655276	2.3065	3.52083	0.581188	1.67679	0.347755	3.20605	0.672532	2.47131	0.414311	3.26358	1.44168
TCGA-E2-A2P6	2.87945	0	2.60492	2.96702	0.883396	1.75467	2.58559	0.859225	1.24086	1.90748	2.41257	0.361895	2.32719	0.436515	2.51719	0.609593
TCGA-E9-A1NH	1.57808	0	4.97077	4.18041	1.1545	1.87977	3.01724	1.36424	1.45288	0.978866	4.3197	0.15649	2.42961	0.603618	2.62441	0.995378
TCGA-D8-A4Z1	1.80548	0	8.04377	6.75711	1.97912	3.20127	3.86367	2.30317	3.62861	0.585155	2.85639	0.214116	2.91653	2.41391	3.24468	4.65426
TCGA-AR-A1AS	3.15068	0	2.4935	7.56378	1.2556	0.456139	0.914363	1.15871	2.46506	1.60857	3.39462	0.15649	1.33788	0.457025	3.22117	2.76439
TCGA-BH-A0HL	0.19726	0	0.133458	0.45645	0.95793	0.690444	1.12621	0.604398	1.77348	1.72149	0.653834	6.37401	0.803207	0.414311	0.427711	0.560577
TCGA-GM-A4E0	6.00274	0	5.42363	2.34482	2.15874	3.04411	3.2721	1.45898	3.19643	0.703773	2.50569	0.15649	3.00471	1.25861	3.43403	3.00043
TCGA-A2-A04V	5.26027	1	0.416234	1.67143	1.81934	2.11682	7.2223	0.826555	2.07117	0.76053	0.929789	0.261146	1.46293	0.532347	1.47077	0.627308
TCGA-BH-A0BP	6.29041	1	5.97968	10.3997	2.47629	1.15391	2.53909	1.27298	2.77793	1.33744	3.74674	0.961706	1.83096	1.50334	2.80843	1.62309
TCGA-AO-A12C	6.49863	0	5.23537	4.45704	0.747704	0.844561	1.26784	1.63837	1.94639	0.893774	3.69948	0.518101	1.40828	0.820074	2.19865	1.54194
TCGA-E2-A1IH	2.81096	0	0.834332	0.660947	1.94679	4.45453	3.11394	0.725068	3.56601	1.39069	1.52859	0.324524	3.05259	0.414311	4.49355	0.424285
TCGA-AN-A0FS	0.575342	0	5.96324	3.75321	2.34804	1.44426	1.65435	1.04515	3.12599	1.02815	2.70264	6.18989	1.52007	1.76576	2.1008	2.44732
TCGA-E2-A15F	1.80274	0	5.81339	2.40475	1.46273	2.05822	2.99855	0.920501	2.34746	0.617141	5.22788	0.15649	2.14954	0.992476	4.14125	2.15341
TCGA-BH-A0H7	1.92329	0	5.27884	3.07657	1.27237	1.99634	2.79534	1.78305	1.90311	0.464106	3.53727	0.183953	1.74494	0.923527	1.74786	1.48122
TCGA-D8-A1XY	1.37808	0	4.95536	2.89856	2.09886	1.13332	2.04936	1.13604	2.9315	0.778157	4.54239	0.597665	1.07002	0.837271	2.36293	0.863735
TCGA-AO-A0JD	6	0	7.62611	2.7608	1.5634	2.0373	3.20241	0.825016	2.93986	0.639366	6.18853	0.192809	2.0471	2.37935	3.05522	4.55592
TCGA-B6-A0WZ	17.2384	0	2.90253	5.13577	0.791243	0.526372	0.894584	1.01881	0.882532	1.75398	3.30941	0.15649	1.07616	0.995755	3.63747	1.01742
TCGA-D8-A1XB	1.51233	0	5.86413	6.53924	2.01173	1.35246	2.56905	1.72043	2.78141	0.65274	4.41463	0.207094	1.65069	0.742416	3.48925	1.06141
TCGA-BH-A0BS	7.15616	0	4.5966	2.79241	1.04377	1.2866	0.77753	1.05591	1.76252	0.855436	1.17276	0.379111	1.19661	1.61827	3.02194	1.99736
TCGA-BH-A1EX	4.13151	1	0.341725	5.54576	2.06547	2.64904	2.23257	0.919682	3.6084	1.58043	2.33641	0.15649	2.47727	0.454539	3.62849	8.77331
TCGA-D8-A1X8	2.14521	0	5.78576	3.07826	2.36885	3.03054	3.19295	1.00043	3.97558	1.16514	1.50919	0.499954	2.56995	1.20009	3.07869	1.07779
TCGA-HN-A2OB	5.20548	1	6.87454	1.34964	2.06979	2.01196	2.72787	0.912493	3.09543	0.347755	2.87403	0.359568	2.08535	1.20895	3.03573	1.44485
TCGA-D8-A1J8	1.18082	0	2.31759	1.77322	1.95097	3.02507	1.32682	0.711951	3.63657	2.7149	2.13584	5.82635	3.20333	0.493028	4.95617	2.89125
TCGA-D8-A3Z5	2.78082	0	6.97147	3.72636	0.897103	1.56664	2.19979	1.71629	1.27122	0.537771	2.53413	0.187	2.08315	1.53419	3.0169	3.22563
TCGA-E2-A152	5.83014	0	3.01312	5.15681	1.5379	1.42625	2.19198	1.64526	3.18881	2.40567	4.12921	0.193468	2.0028	0.414311	2.0347	3.63466
TCGA-BH-A0DT	6.58356	0	6.24969	3.23776	1.80426	3.20855	3.99234	0.801932	2.60207	0.98514	4.90722	0.234965	2.58953	1.49334	4.48335	2.35539
TCGA-A1-A0SQ	1.51781	0	4.53247	4.60217	2.09457	1.81087	2.07818	0.694703	3.54451	0.756661	1.49614	0.15649	1.69768	0.729706	2.37972	1.08243
TCGA-BH-A1FE	6.2274	1	3.49008	0.960288	3.26303	2.83977	2.59956	1.36909	4.4597	0.682199	3.21091	0.173133	2.30574	0.627479	4.15197	0.617277
TCGA-BH-A0BR	6.38356	0	4.62848	6.42182	2.86104	3.12027	3.44524	1.19821	4.1118	2.04588	3.74682	1.51417	2.4366	1.03812	3.25044	2.26188
TCGA-GM-A3XN	5.53151	0	6.43374	1.65773	2.04256	2.96164	4.13331	2.99772	2.9021	0.915966	2.4264	0.15649	2.8305	1.35505	4.07157	1.59948
TCGA-A8-A09B	1	0	3.14756	3.7916	1.47682	1.20984	2.02143	1.0262	2.375	1.97409	2.04303	0.278941	1.81484	0.443111	2.23678	0.54787
TCGA-E2-A10A	3.36712	0	0.851724	5.90091	0.918599	1.05662	2.03903	0.85579	2.25134	0.782644	1.24561	9.25126	1.79147	1.68984	2.93929	1.96894
TCGA-B6-A0RI	19.5233	0	6.37638	2.81376	0.957268	1.18217	1.76183	1.73682	1.93388	1.1743	5.63645	0.15649	1.6202	0.503091	3.96882	3.21478
TCGA-BH-A0GZ	0.89863	0	6.41423	1.71374	1.0182	1.85581	2.52905	0.822703	1.47108	2.94881	5.25653	0.212559	1.50101	0.538337	1.54991	3.63164
TCGA-A2-A25A	8.97534	0	6.80019	7.63431	2.03022	3.73039	3.23252	1.3572	3.29075	0.653594	2.72445	0.15649	2.8026	3.53847	4.58678	3.0783
TCGA-D8-A27V	1.04384	0	7.28144	2.97989	1.42976	2.91981	1.96156	2.54659	3.61255	0.610748	6.63602	1.39167	2.16073	0.714277	2.83065	1.65594
TCGA-A2-A0CT	6.27123	0	7.44754	1.88446	0.943366	1.28897	1.87721	1.58521	1.38329	0.588857	6.23459	4.40308	1.20818	0.551762	1.08688	4.49745
TCGA-AR-A0TT	9.08493	0	0.461208	0.585601	2.01412	3.48881	5.73308	0.748238	3.37286	0.89606	1.02316	0.222262	4.22454	0.414311	4.69088	0.670984
TCGA-BH-A18U	4.28219	1	1.25485	0.621918	1.61366	1.30966	2.17998	0.725424	2.76764	2.34182	1.54279	0.220843	1.60314	0.414311	2.66234	0.55125
TCGA-E2-A14S	2.76438	0	2.35692	0.987154	1.45817	1.73465	2.46478	0.599058	2.01352	1.3811	1.62424	0.15649	2.3789	0.660999	1.84465	0.424285
TCGA-D8-A1JS	1.01644	0	0.84388	1.33237	0.95395	1.25017	1.36317	0.72578	1.73666	0.735082	1.14912	0.575704	0.830087	0.440357	2.20292	0.639008
TCGA-AR-A250	7.41644	0	4.45931	1.66273	2.06736	2.00336	2.82859	0.764115	3.05243	0.596232	4.61685	0.25197	2.27697	0.602044	2.99473	1.87806
TCGA-AC-A2B8	1.85479	0	3.65598	3.35075	2.61736	3.17988	3.0563	1.02969	4.29203	0.757116	2.25221	0.284862	2.97684	0.531346	4.81497	1.36478
TCGA-A8-A08I	1	0	2.54607	0.528664	4.06234	3.1854	4.53878	1.06768	6.87378	3.87461	0.54785	0.40188	3.98745	0.622047	4.5637	0.721111
TCGA-LL-A6FQ	0.219178	0	3.26246	2.39246	1.48519	1.25522	3.02306	0.989792	1.9019	1.8516	3.62751	0.220843	1.51156	0.555914	1.71144	1.26015
TCGA-LL-A442	2.43562	0	0.221027	1.64733	1.06795	0.81308	1.67732	0.581188	4.8782	1.25127	1.02523	0.212039	0.906786	0.439878	2.36649	0.424285
TCGA-A2-A25B	3.53699	0	0.546108	3.99763	1.55266	1.81439	1.53273	2.17714	3.03545	0.727897	0.955328	0.220972	2.03187	0.414311	3.53974	0.424285
TCGA-AO-A1KT	1.48219	0	3.73079	2.43597	1.31068	1.60842	1.36379	0.87362	2.34523	1.58509	4.13984	0.656821	2.18806	0.463511	2.95333	1.37897
TCGA-AR-A1AU	7.85753	0	6.95826	2.2427	2.21196	2.25708	2.45265	0.954852	3.55174	1.03526	2.29429	0.4196	1.54554	3.27295	3.33162	4.3186
TCGA-A7-A26J	1.71781	0	4.53473	2.25326	0.936898	2.71602	1.9056	0.777929	2.65067	0.435357	3.10507	2.89824	1.81103	0.679062	3.68054	0.861937
TCGA-A2-A0EM	8.47671	0	5.83256	1.05367	1.31549	1.13391	2.42708	0.625929	2.06102	0.683448	4.37981	0.28769	1.44976	0.445262	2.49538	1.14199
TCGA-PE-A5DC	3.91781	1	5.17504	5.1929	1.50458	2.31277	3.4692	0.881444	1.94702	1.18084	0.91167	0.15649	2.03038	1.41587	2.24165	2.42452
TCGA-A7-A13D	2.64384	0	5.69479	4.4887	0.995646	1.40166	1.54433	3.56784	1.94452	0.849456	3.0694	0.585762	1.17834	1.08019	4.1734	3.81969
TCGA-D8-A1XA	2.29863	0	2.99398	0.949656	1.66049	1.48436	3.18232	0.777868	2.31681	1.3883	1.90666	0.328463	1.87098	0.495208	4.28734	0.424285
TCGA-D8-A27L	1.36712	0	5.58209	6.05954	2.2369	2.86517	4.29576	1.32977	4.38933	0.788234	4.44466	0.241589	3.02589	1.12391	4.98917	2.14539
TCGA-D8-A1JJ	1.67397	0	0.548212	5.85779	1.58091	0.998594	2.42449	0.899766	3.41751	0.544483	1.75065	0.39134	2.04192	0.414311	3.00032	1.02738
TCGA-E2-A1IL	0.323288	0	5.04531	1.20462	1.73981	1.15681	1.83052	1.14979	2.27233	0.664178	2.1712	0.356069	1.69684	0.637654	2.89887	0.94793
TCGA-BH-A0AY	2.12877	0	0.321253	0.352787	2.80669	2.53894	3.82589	0.656521	3.191	0.347755	0.809181	0.15649	2.41388	0.414311	2.24813	0.424285
TCGA-A8-A075	1.41918	0	0.478982	0.482919	2.00604	2.39604	2.84911	0.600884	3.12816	1.32517	1.35938	1.36544	2.56106	0.544187	2.9862	0.540642
TCGA-BH-A0DV	5.65479	0	6.2113	4.52699	2.31931	3.03934	2.99518	1.2078	3.45115	0.765523	2.36674	0.474409	2.16225	1.48412	3.55435	1.65213
TCGA-EW-A1PE	0.876712	0	3.67439	0.486686	2.036	1.75944	3.16236	0.771468	3.02419	1.23918	1.43898	0.15649	2.96048	0.414311	5.14571	2.38498
TCGA-E9-A227	2.67123	0	4.44135	4.71834	2.05213	3.47385	4.05016	1.3942	3.93673	1.10342	2.44783	0.385867	2.83581	0.697778	4.08994	0.848334
TCGA-AO-A0JB	4.22466	0	5.59518	1.78053	1.12129	1.76488	2.91162	0.749753	1.08874	0.56845	2.33705	0.235731	1.15804	1.8945	0.958228	5.31452
TCGA-E2-A15A	1.94521	0	1.71057	0.814509	2.09899	3.62663	4.18443	0.682459	2.88202	1.16924	1.20618	0.666655	3.44135	0.442078	3.84523	0.822038
TCGA-A8-A08A	0.0821918	0	0.681907	3.36415	1.50356	2.0134	3.3001	1.61654	1.80276	0.991681	1.1005	0.15649	2.81826	0.444426	2.3432	0.775952
TCGA-BH-A209	10.8466	1	0.383768	0.452362	1.96182	3.43133	4.42199	0.625417	2.74481	1.27806	1.19602	0.306717	4.02235	0.414311	4.75926	0.746389
TCGA-AR-A24S	8.15342	0	3.24209	1.02862	3.34776	2.96406	3.87003	0.803275	4.99236	0.347755	1.40132	0.184351	2.68842	0.536343	4.30725	1.28699
TCGA-C8-A1HM	1.0274	0	0.352475	0.352787	2.03581	2.90784	3.50189	0.722336	3.66671	1.47152	1.38768	0.15649	3.77799	0.414311	4.90467	0.87728
TCGA-OL-A6VQ	1.64384	0	7.39478	3.64439	2.14008	3.17646	4.00259	0.651889	3.26483	0.347755	3.45848	0.262147	2.61132	0.68312	4.44422	1.09312
TCGA-E2-A105	3.58356	0	3.16003	1.34545	1.07028	1.25643	1.77411	0.581188	1.45348	1.94454	1.96803	0.18647	1.20202	0.663798	1.30284	0.64879
TCGA-A2-A04R	10.1616	0	4.42237	0.944935	0.913898	1.08289	1.00815	0.765727	1.33039	0.673362	1.37615	0.283507	0.943648	0.53001	1.68406	1.61557
TCGA-AN-A0FT	0.586301	0	0.198576	0.473898	1.1474	1.87273	2.37397	0.594875	1.14527	0.5994	1.66454	0.15649	1.48293	0.414311	0.982697	0.50633
TCGA-BH-A0DE	6.49863	0	5.99451	5.75312	1.91958	2.55774	2.80345	1.91751	2.46792	0.709429	4.96176	1.08886	2.47009	1.9104	4.09465	2.53322
TCGA-C8-A12U	1.05479	0	1.96404	6.67957	1.61867	2.33313	2.94154	0.761463	2.84927	0.9347	1.86869	0.15649	2.44235	0.447171	3.40928	0.564353
TCGA-A2-A0EO	6.69041	0	6.9566	4.68537	1.11649	2.974	4.01892	1.90546	2.12783	0.774446	3.89105	0.211779	2.25984	1.29416	4.0594	3.50448
TCGA-LL-A50Y	2.08767	0	2.34476	1.92592	1.43303	1.90268	5.21838	0.732876	2.27996	1.32642	1.79745	0.571925	2.64325	0.499898	2.29031	0.906768
TCGA-BH-A0BT	6.47945	0	5.09903	2.41053	1.21463	1.89922	4.67455	0.879967	1.48928	2.262	4.72184	0.15649	2.22915	1.30059	2.95241	0.75975
TCGA-BH-A0E9	6.81918	0	8.0798	4.9795	2.10204	3.14901	3.06393	1.29437	3.46684	0.824174	3.59223	0.15649	2.56916	2.23214	4.39857	1.25401
TCGA-BH-A18I	2.99452	0	6.06708	6.11029	1.35597	3.91502	4.32206	1.21536	2.88216	0.46798	5.70528	0.551158	3.35962	1.09693	4.37069	1.79918
TCGA-BH-A0HI	1.69863	0	3.73998	4.34106	0.868922	1.43631	2.7165	1.08017	1.83064	0.864159	2.22016	0.191359	1.86443	0.446097	2.85443	0.987205
TCGA-A2-A0CZ	4.4274	0	6.23164	1.29061	2.21617	2.95807	3.94927	1.41232	2.59018	0.415671	2.7619	0.335121	2.51003	1.89314	3.39264	3.05531
TCGA-AO-A12B	8.18904	0	0.133458	0.352787	1.12559	1.2505	1.91766	0.849973	1.84664	2.70897	0.932611	0.15649	1.43574	0.448124	2.76694	0.424285
TCGA-AR-A1AM	8.19452	0	6.24749	2.88991	2.08365	3.03305	4.12621	0.901947	3.1477	0.347755	3.69174	3.49007	3.03946	0.903244	3.05831	2.69492
TCGA-AO-A126	9.06027	0	0.523578	1.01579	1.756	2.75026	3.28114	2.42802	2.2572	0.347755	1.21102	0.240318	1.93482	0.440357	1.56998	0.978596
TCGA-PE-A5DE	7.24658	0	5.2237	11.5648	1.71313	3.98543	5.95734	0.824355	2.19356	0.734619	3.98501	0.234965	4.4526	1.83706	6.03153	1.76762
TCGA-A8-A076	4.49863	0	1.37227	0.727412	1.31647	1.67955	2.43352	0.672914	3.02095	0.827547	1.20923	0.733173	2.07092	0.414311	2.65504	0.732223
TCGA-BH-A0DG	5.59178	0	5.35375	5.29286	2.37101	2.54305	3.25781	1.32533	3.51517	0.992363	3.65404	0.15649	2.98373	1.36877	3.17842	1.526
TCGA-C8-A26Z	1.28767	0	2.86273	1.74671	0.811694	1.16643	1.09844	0.798569	1.37431	2.54858	2.84094	1.25702	1.31831	0.724584	1.51582	0.915177
TCGA-BH-A0HW	4.27671	0	0.320744	0.557305	0.956984	0.717083	1.67369	1.24932	1.55042	0.739007	0.718961	7.9049	0.789455	0.414311	1.82005	0.736621
TCGA-A1-A0SD	1.19726	0	7.00675	2.46349	1.67374	2.60018	3.17916	1.33284	2.84991	0.619141	5.35948	1.36017	2.18161	5.52929	3.46098	2.02123
TCGA-A2-A0CX	4.73425	0	4.59804	2.22834	1.9236	1.89642	2.9452	1.69753	2.99736	0.753809	3.52245	0.186603	2.06814	3.17869	2.85489	1.96059
TCGA-AO-A03R	5.72877	0	6.69241	2.14379	1.72551	2.79192	4.67409	0.685199	2.03608	1.31485	1.72292	0.25134	2.13649	1.73891	2.92306	1.65213
TCGA-BH-A0BZ	6.17808	0	4.81125	1.23424	1.34053	3.18485	4.73687	0.963401	2.08394	0.786447	4.40519	0.15649	3.77666	0.414311	3.48284	1.30871
TCGA-EW-A1OZ	3.36712	0	1.93743	1.05695	1.3195	1.52448	3.18706	1.75165	3.03666	0.666842	1.53314	0.209699	1.78815	0.532125	2.95898	0.424285
TCGA-BH-A0C0	3.47945	0	7.18109	1.08047	2.08162	3.29217	5.02903	0.733465	4.32092	1.20469	6.03423	0.15649	3.61899	0.414311	4.51254	4.36612
TCGA-D8-A145	1.12329	0	6.25036	8.52116	2.51852	2.17625	3.18012	1.86036	4.27784	0.650539	1.89841	0.26702	2.46668	1.48657	3.29913	4.73469
TCGA-OL-A5S0	1.69863	0	4.50345	0.537613	2.94741	2.83994	5.32008	1.47119	3.52016	0.9	3.87181	0.15649	3.05779	5.65645	3.48031	5.35453
TCGA-B6-A0I5	23.4411	0	5.39144	1.21619	1.10363	2.65999	3.90673	0.785711	1.04963	1.22724	5.66844	0.21606	1.84056	0.594563	1.65177	1.59641
TCGA-BH-A0HA	4.4137	0	5.9442	4.23914	1.19323	2.57878	4.57746	1.08271	1.9038	1.98933	4.30016	0.296627	2.65706	0.711591	3.52769	0.911546
TCGA-C8-A26V	1.68767	0	3.43804	0.834389	1.61971	1.463	2.04497	1.41324	2.47989	2.00599	3.01543	0.839205	1.47788	0.513975	3.08704	1.21194
TCGA-AN-A0XO	1.0274	0	6.02289	3.73342	0.902364	0.856562	1.8978	0.809189	1.46577	0.66442	5.36756	0.309016	0.823053	0.414311	2.16763	2.83278
TCGA-A7-A56D	1.2274	0	2.14506	0.352787	0.921137	0.539212	3.45348	0.751266	1.73578	1.05266	4.43403	0.15649	1.61322	0.414311	1.62121	2.73689
TCGA-BH-A0DX	5.90685	0	3.76653	2.03363	2.66752	3.31238	3.29024	1.2002	3.21194	0.41853	1.41476	0.313001	2.20169	0.635101	3.70918	2.06986
TCGA-AR-A24W	4.24658	0	7.15231	3.14012	1.72868	2.12502	1.29433	1.88211	3.5731	0.569225	2.27506	0.390088	1.47429	2.43367	3.62672	5.55397
TCGA-A8-A06T	4.42192	0	0.34761	1.73551	1.59258	2.21876	3.26751	0.68581	2.83157	0.670468	1.07362	1.54338	2.49216	0.463393	3.53601	0.629248
TCGA-A2-A04N	11.9288	0	4.25895	1.86011	0.970076	1.67266	3.41277	0.755679	1.90937	0.750837	3.02414	0.258387	1.96305	0.446097	2.31902	0.792296
TCGA-BH-A0BJ	1.80822	0	5.47807	7.90219	1.8485	3.51753	3.48764	1.83764	2.5765	0.939448	2.70935	0.423494	2.64005	1.82718	3.86251	1.09694
TCGA-E2-A10C	3.34247	0	0.294196	0.447232	1.36784	3.26764	4.63077	0.722574	1.90642	2.18042	1.17589	0.15649	3.05704	0.833538	3.05099	1.10709
TCGA-BH-A5IZ	1.55342	0	7.86794	4.27411	1.03038	1.27777	3.14867	5.25182	2.62055	1.0789	6.10552	0.15649	2.59223	4.17758	2.74001	8.08033
TCGA-AC-A5XU	1.24658	0	4.25286	1.02347	0.951479	1.61206	2.96746	0.823474	1.96902	3.13799	3.93215	0.295406	1.99214	0.570658	2.07148	1.52044
TCGA-E9-A295	1.0274	0	8.69173	0.581306	1.83525	1.78134	3.07215	1.9294	3.00235	1.68571	6.18232	0.312036	2.10827	1.04611	2.66319	2.02937
TCGA-LD-A74U	1.10137	0	6.40074	6.60899	2.74659	2.55232	3.4725	1.70858	3.95167	0.651029	2.64343	0.433787	2.33272	1.7845	3.29942	2.24045
TCGA-E2-A570	2.55068	0	3.58489	6.48239	0.822427	1.5751	2.58002	0.692637	1.20933	2.16875	3.51948	0.199774	1.67966	1.14654	2.20497	1.44719
TCGA-EW-A423	1.46027	0	3.07212	1.21128	1.1169	2.07543	3.90579	0.643082	1.23077	1.72221	1.07183	0.271379	2.68378	0.704752	1.65506	1.38237
TCGA-E2-A1IK	4.93151	0	5.26302	5.63079	1.51635	2.82215	3.76977	1.09029	1.96063	0.531559	2.85386	0.474088	2.40767	1.56806	4.59529	2.385
TCGA-D8-A13Y	4.73425	0	0.358603	1.72967	1.26283	1.13318	1.2595	0.655771	1.51685	7.47207	1.42463	0.15649	1.21834	1.23259	0.850041	0.703864
TCGA-E9-A1N9	3.01644	0	5.20653	2.91542	1.16012	2.78948	3.84407	1.30129	2.32288	3.66004	1.80882	0.15649	2.66488	1.95396	3.40617	1.44595
TCGA-C8-A1HN	1.07945	0	0.319115	0.393062	0.845067	1.29623	1.6065	0.598797	1.68045	0.965049	1.41669	0.665954	1.52986	0.414311	1.53754	0.528943
TCGA-A2-A0YC	2.71233	0	2.18707	1.04075	2.3043	1.84586	3.07438	1.43499	3.28626	1.00071	2.25029	0.531606	2.19458	0.440357	3.21288	0.638401
TCGA-A2-A0CL	8.26027	0	5.45028	0.551231	2.41995	4.02466	6.11997	1.1588	3.38782	1.51925	0.93224	0.15649	4.94048	1.51041	5.53193	0.894534
TCGA-D8-A1XM	1.47397	0	5.34826	2.31801	3.50624	2.9507	3.86203	1.02667	4.9916	1.17413	3.9161	0.214635	3.06914	0.566773	3.54578	1.1992
TCGA-AO-A12A	8.52603	0	7.00671	7.73038	1.65507	2.76964	3.22062	1.83425	2.72282	1.24733	3.51665	0.264898	2.55682	2.64486	3.65611	2.11111
TCGA-E2-A1BC	1.3726	0	4.67266	1.09812	1.44531	1.62294	1.95587	2.68491	2.55147	0.52106	1.69	0.314928	1.70716	0.488657	3.46647	0.424285
TCGA-A2-A25F	0.882192	0	3.35305	0.659987	4.92978	5.69093	6.0626	0.710872	6.17652	0.779617	2.06661	0.266521	5.08497	0.414311	6.12027	2.21271
TCGA-EW-A2FV	2.1589	0	5.51206	2.92405	2.046	3.04708	3.43673	0.798906	3.28732	0.632077	1.88603	0.180101	2.75133	1.9753	3.50929	2.25155
TCGA-C8-A132	1.04932	0	6.76909	4.07773	2.16102	3.13862	4.49981	1.72188	3.69067	0.64441	6.90231	0.193468	3.42576	1.23209	4.16935	5.33747
TCGA-AC-A3QP	1.84932	0	5.55579	4.29356	1.15168	1.98748	3.46343	1.27329	1.3619	0.683089	2.77426	0.15649	2.53859	1.69973	2.58944	2.83792
TCGA-LL-A7SZ	1.6274	0	3.35702	0.352787	1.55879	2.78345	4.33983	0.671556	3.20338	1.18033	1.62816	0.184483	3.07882	0.537008	2.21154	0.534255
TCGA-BH-A0BO	6.01918	0	7.79368	2.81913	2.68651	2.28195	2.54685	1.86092	4.55136	0.624254	5.33006	0.409198	1.9804	1.34472	7.415	2.66346
TCGA-BH-A0HX	2.27123	0	7.39714	7.81975	1.45691	2.84229	2.60948	1.03599	2.88096	1.12896	6.09595	0.372897	2.18265	0.699332	2.79177	4.13476
TCGA-D8-A1JN	1.69863	0	0.684834	1.76529	0.702194	1.89551	1.93505	0.611786	0.952522	0.710369	0.240212	0.202654	2.15312	1.58785	2.35952	0.424285
TCGA-A8-A06Z	0.0849315	0	0.45222	0.441508	2.55629	0.801149	0.932062	0.581188	2.44414	0.664057	0.588414	0.776057	0.609599	0.414311	1.9451	0.503502
TCGA-A2-A0YD	2.10685	0	4.73312	4.64657	2.44903	2.52475	4.11737	0.939504	3.6937	0.347755	2.68519	0.15649	3.02497	0.989954	5.07114	1.09326
TCGA-D8-A1JB	4.62466	0	6.2952	3.13804	2.37791	3.82223	4.17496	1.48583	3.08473	0.761894	2.64767	0.15649	3.74095	3.31146	4.68562	4.80845
TCGA-JL-A3YX	0.964384	0	5.64198	2.62958	1.65342	1.3644	2.62512	0.948855	1.94958	1.77115	2.29636	0.15649	1.29432	0.784488	1.95569	2.46485
TCGA-E2-A1LA	2.04932	0	4.64388	1.25755	1.50035	2.6684	5.1551	0.964293	2.18494	0.966832	5.21537	0.213727	2.91223	1.07721	2.8459	1.05726
TCGA-AN-A0FJ	0.663014	0	8.95705	6.1422	1.68085	1.88365	3.07021	4.60573	2.63301	5.69815	6.99042	0.648473	1.83211	4.21301	4.79175	2.56531
TCGA-LL-A7T0	1.03014	0	4.61076	2.82096	1.37799	1.51341	4.3993	1.31161	2.3497	0.883967	3.94764	0.197938	2.99136	0.833277	2.27337	1.80216
TCGA-BH-A0HB	2.20822	0	7.65728	2.49575	2.42111	3.23202	4.19006	0.666356	3.51413	1.03545	7.04858	6.70967	2.82385	0.584055	2.62609	4.57635
TCGA-A8-A08S	2.75068	0	1.70948	0.707596	1.36419	0.724869	4.10501	0.639416	2.2496	0.748089	1.58521	1.18029	1.71335	0.788554	2.85556	0.917995
TCGA-C8-A1HE	1.0274	0	4.05035	1.22327	0.916055	1.85619	1.66997	0.680299	1.45715	1.02158	2.44647	0.614653	2.14026	0.437717	2.48148	0.5255
TCGA-C8-A27A	2.04658	0	1.78092	6.62053	1.45062	1.36458	1.22618	0.581188	0.930362	1.23173	2.00547	0.233048	1.36282	0.506502	3.99573	0.620849
TCGA-BH-A0C3	7.42192	0	3.14671	4.88761	2.85817	3.2165	4.30411	0.943132	4.03935	0.657496	1.63408	0.34033	3.21658	0.484039	4.62819	1.51073
TCGA-E2-A1IG	5.86301	0	6.56741	3.04128	0.872887	1.82236	2.86557	1.45455	2.11282	1.17706	6.02696	0.194915	1.47979	0.580319	2.02669	0.573259
TCGA-BH-A18J	1.67671	1	4.57831	1.77591	1.77541	1.12235	2.71666	0.79531	2.96521	1.65856	3.33065	0.307565	1.05291	0.675824	2.20556	1.81153
TCGA-B6-A0WY	9.48219	1	7.57222	1.03912	2.57998	1.75246	3.7596	1.63742	2.09255	1.03923	5.08896	0.253483	2.32021	4.00288	2.73765	1.62071
TCGA-AR-A24M	10.0274	0	5.8982	9.35619	0.955562	1.58262	1.06067	1.6227	2.45314	0.407492	4.39353	8.17066	2.21839	1.41592	4.59991	1.43755
TCGA-E9-A1NI	0.821918	0	0.551234	0.418926	1.26754	1.0538	2.59604	0.610364	1.51752	1.71915	1.90112	0.400976	1.22336	0.45442	2.46536	1.95695
TCGA-A8-A093	1.49589	0	3.20328	0.946536	1.17358	0.984856	1.14148	0.804057	1.5134	1.50763	2.17672	0.313965	1.30257	0.444426	1.82578	0.424285
TCGA-A8-A09M	2.75616	0	0.525294	0.394731	1.22607	2.67276	3.73359	0.617719	2.23421	0.626618	0.474587	0.184218	2.81003	0.414311	3.72887	1.53641
TCGA-AR-A1AP	7.82466	0	5.10075	2.75887	1.96954	1.99989	3.63623	1.15709	3.1735	0.868289	2.03182	0.291982	2.84604	0.752583	2.99192	2.44293
TCGA-E9-A1R2	2.91233	0	3.95483	2.21499	1.53202	2.55127	3.60252	1.57401	2.33066	1.25585	2.27765	0.203308	2.5827	0.538115	2.7931	0.760116
TCGA-AC-A62Y	1.45205	0	0.277957	5.71148	1.54848	1.8718	2.99731	0.673037	2.38819	2.45984	1.17331	0.293328	2.19071	0.414311	4.11117	0.562305
TCGA-AC-A2FO	6.17808	0	5.53581	3.0159	3.15941	4.29423	5.06016	0.925507	4.65341	0.57361	2.03276	0.263774	3.96811	1.01779	4.69658	1.18446
TCGA-AR-A2LN	3.18082	0	6.77841	4.1005	2.81116	2.68748	3.99998	1.43068	3.61117	1.04601	1.84184	0.320574	2.83544	1.11999	4.46668	1.88469
TCGA-OL-A66O	1.44658	0	3.44006	1.70813	0.855921	1.209	4.44278	1.29722	0.82445	1.70355	2.27369	0.407063	1.17797	0.595408	1.49929	0.925848
TCGA-AR-A1AH	10.4301	0	6.02184	0.616055	0.957836	1.44228	1.54688	1.01223	1.66816	0.482009	5.44451	1.00967	1.00714	1.11032	3.6322	7.40702
TCGA-A2-A04Y	3.01096	0	3.51095	0.547129	1.49289	2.1656	3.02481	0.711592	1.82664	0.654083	0.682399	0.207355	2.40545	0.993545	2.25144	2.53022
TCGA-E9-A3Q9	2.74247	0	0.270868	0.352787	1.43367	1.53946	2.24684	0.581188	2.33821	0.520926	1.01143	0.369779	1.61544	0.433265	2.88683	0.506782
TCGA-A8-A09I	3.75616	0	2.84358	1.10054	2.01716	1.29616	1.84745	0.699671	3.54842	1.72328	2.88861	2.11282	1.95448	0.480912	3.62448	2.23453
TCGA-A8-A07L	2.67123	0	2.1997	0.574731	1.02117	1.38424	1.77588	0.77707	1.63032	0.661387	1.27135	0.342691	1.87056	0.48508	1.7717	0.424285
TCGA-A2-A3XV	2.72877	0	0.73819	0.352787	1.00544	1.46781	2.6861	2.6117	1.33976	2.32136	0.785762	0.15649	1.94116	8.36413	1.91407	0.424285
TCGA-A2-A0CW	8.99452	0	3.05616	1.31022	0.953095	1.45129	3.23083	0.708111	1.48624	1.72788	1.25094	0.267145	2.32869	0.630491	2.94528	2.59805
TCGA-E2-A14O	3.72329	0	0.494825	0.352787	0.890119	1.16123	3.50909	0.653894	1.65011	0.990414	2.1363	0.15649	1.13138	0.582562	1.99238	0.634545
TCGA-D8-A1J9	1.45753	0	2.84565	4.23839	2.16887	1.22535	1.2507	1.0013	3.45578	1.08852	3.46311	0.516754	2.08202	0.742509	2.99075	0.997939
TCGA-A2-A0CQ	7.38356	0	3.73719	0.682842	0.752532	1.51192	2.66571	0.988042	0.738965	2.22493	1.9926	0.363522	1.86409	0.522635	3.08495	0.846374
TCGA-A8-A08Z	3.33425	0	2.43794	1.91526	2.00863	2.4276	2.91373	0.829409	4.45296	1.37561	2.46676	0.15649	2.609	0.448124	3.1799	0.568009
TCGA-AC-A2FE	7.22192	1	4.69084	1.02833	2.6814	3.25984	5.65484	0.923364	3.83236	1.20401	1.69368	0.217354	4.42314	0.598256	4.13263	2.22946
TCGA-AO-A03N	5.56438	0	1.18247	1.65396	0.771546	1.13273	0.909654	0.620162	0.903333	1.96832	1.38804	1.65251	0.63151	0.902916	1.30705	2.46965
TCGA-EW-A2FW	1.8411	0	2.16133	0.510461	1.67363	1.79358	2.03894	0.605307	1.91202	2.38669	1.43193	0.228179	2.00886	0.414311	1.53177	0.910737
TCGA-AR-A2LL	5.51233	0	2.57836	2.70701	1.86605	1.64216	3.75787	0.807629	3.68079	0.679374	1.41262	0.896878	1.90179	0.503888	2.43313	0.555055
TCGA-AO-A0J3	1.78356	0	1.88428	0.756906	1.3921	1.14157	2.74931	0.71279	1.64232	0.711544	0.937866	1.29273	1.00968	0.591706	2.05062	1.25365
TCGA-AR-A2LK	4.51781	1	2.92752	1.14063	1.1174	1.2272	3.05779	0.711352	2.59744	2.25229	2.43582	0.569534	2.22516	0.445381	2.5844	0.424285
TCGA-A8-A08J	3.08767	1	3.66585	0.435527	2.05612	1.20837	2.20127	0.670938	3.79438	1.40472	4.26329	7.60978	1.75718	0.414311	2.10469	0.533482
TCGA-A2-A0YF	4.20548	0	3.50614	4.94033	2.42256	2.05453	1.14673	0.61759	2.29639	1.06115	1.64389	1.48507	1.75365	1.44939	3.96997	1.66095
TCGA-E9-A22B	3.19726	0	4.85757	3.45937	1.42661	1.79688	1.60294	1.24532	2.30598	0.532619	4.37628	0.305505	1.54762	0.721254	2.4761	1.25237
TCGA-B6-A0RQ	11.6904	1	8.46376	7.23234	1.24347	1.09268	1.26141	1.85573	0.89877	0.347755	4.74918	0.244509	1.06371	3.84431	3.02149	3.6195
TCGA-D8-A1Y0	1.29315	0	4.26368	2.83999	2.47959	2.91433	3.90423	1.31564	4.45279	0.863628	1.36367	2.34848	2.94754	1.13483	4.62834	2.33991
TCGA-A8-A07I	1.16712	0	3.64517	1.12478	1.44987	1.71447	4.51472	0.77078	2.63232	0.904137	3.30949	0.282645	2.29984	0.565258	3.64063	1.19307
TCGA-D8-A1XZ	1.27671	0	2.09964	0.860152	1.48476	2.26296	3.36768	0.651889	2.19188	0.764503	2.36372	2.15288	2.49795	0.414311	3.30532	0.424285
TCGA-5T-A9QA	0.830137	0	0.690518	4.34101	1.19401	1.15129	1.93107	0.615916	1.21227	0.83924	3.14478	1.53563	1.0592	0.414311	0.770791	0.623313
TCGA-B6-A40C	5.92877	0	3.95662	2.58312	1.6242	1.62654	3.55204	0.870222	1.75409	2.70476	2.86388	0.15649	2.58222	0.511602	2.3262	0.592668
TCGA-E2-A1IF	3.11781	0	5.78881	5.23977	1.54522	2.54873	4.11495	1.31928	2.51369	0.715766	4.70009	0.362709	1.93236	2.09996	2.72118	5.08541
TCGA-D8-A27G	1.12055	0	0.336514	3.45991	1.95959	2.96115	3.61312	1.00975	3.30237	1.09943	1.58703	0.218906	3.27972	0.414311	3.40034	0.659291
TCGA-E2-A14Y	5.77808	0	9.35031	4.67127	1.0529	1.2887	1.10669	5.6992	1.29168	0.74786	9.99251	0.15649	1.22454	0.414311	2.35504	8.67054
TCGA-WT-AB41	4.4137	0	3.88058	0.795395	2.12982	3.55609	6.29969	0.645604	2.19323	0.965247	1.79964	0.15649	4.51714	0.83432	3.87893	1.16141
TCGA-D8-A1JU	1.22466	0	4.34222	2.93346	4.01963	3.34806	2.03728	1.168	5.23853	0.419958	1.90202	0.189907	2.60313	0.974399	3.25897	2.70211
TCGA-E2-A56Z	0.690411	0	2.04575	4.59522	0.984788	0.881492	3.90923	0.603358	1.35412	1.13375	1.38737	9.41199	1.57323	0.414311	1.98844	0.671772
TCGA-A7-A0D9	3.12055	0	6.63129	1.39849	2.05512	2.04498	1.76071	2.48625	2.37705	0.513304	5.38332	0.234326	1.23981	0.414311	1.73476	3.70985
TCGA-BH-A0DO	4.50411	0	6.57802	3.04196	1.14334	1.84667	2.83412	1.48609	1.93466	0.631458	1.96654	0.191755	1.80489	2.03839	4.76008	3.82269
TCGA-A2-A0YJ	1.55068	0	6.78446	1.62494	1.54854	0.68505	1.90156	3.92264	3.28155	0.674566	6.30089	0.15649	2.0989	2.50431	1.34924	2.20793
TCGA-B6-A0RH	17.6877	1	5.0166	1.06839	0.991157	0.495634	2.45589	1.30029	0.802628	2.35661	3.13056	0.273738	1.29527	0.414311	1.74303	0.424285
TCGA-D8-A1XD	1.43014	0	5.73927	1.18745	1.31323	0.791314	1.42243	0.870753	2.46763	0.805319	4.00276	0.15649	1.25627	0.692717	1.66639	0.768515
TCGA-A2-A0T7	1.72877	0	7.18291	3.60186	1.96046	3.53505	3.09197	1.86614	2.44101	0.885013	4.35057	0.15649	2.67463	3.59026	3.41062	4.85089
TCGA-AC-A2FG	5.07671	0	7.65621	5.85179	1.89122	2.53969	2.73128	1.4716	3.16457	0.65847	2.56309	0.329297	2.05323	3.69772	3.59656	3.14628
TCGA-BH-AB28	0.786301	0	4.99453	1.82978	2.42852	3.41484	5.22091	0.71781	3.27652	2.18723	1.89649	0.281288	3.31683	0.63203	3.91318	0.864659
TCGA-D8-A1JP	1.75068	0	4.54379	3.97695	1.95364	2.08139	2.55591	0.944238	3.69642	2.04622	4.05556	0.243875	2.63914	0.769281	2.51764	0.878028
TCGA-S3-A6ZF	1.56712	0	3.86436	1.18726	1.46198	1.96472	3.9847	0.769748	2.66443	0.619391	2.33503	0.539685	2.72304	1.87938	3.75763	0.971694
TCGA-A2-A0YI	4.12329	0	4.27029	6.73622	1.77883	3.43035	3.54885	1.05656	2.87465	0.465075	1.26799	0.387009	3.55096	1.02339	3.66264	0.724229
TCGA-A7-A0DB	2.7589	0	3.58557	1.69888	1.96334	2.20922	1.63287	0.817548	4.40174	0.392187	2.20769	0.374779	1.52064	1.03943	3.70015	1.04254
TCGA-EW-A1OX	2.49589	0	1.15571	8.19661	0.963783	0.652003	1.05477	0.640555	1.32759	1.53342	0.844479	0.15649	0.466569	0.414311	2.36596	0.424285
TCGA-BH-A1ES	9.48493	1	2.97652	1.26638	1.24884	2.18543	1.23688	1.04365	2.67928	0.885944	3.95901	1.96214	0.925819	0.686307	2.39777	1.30866
TCGA-EW-A1P5	1.92603	0	4.0743	4.35798	1.58346	1.32703	3.67513	0.867028	1.96751	0.733231	3.26936	2.67745	1.97629	0.450504	4.37132	1.04892
TCGA-GM-A2DN	8.46849	0	7.12717	1.89329	1.20108	3.48876	4.72974	1.09497	2.97235	1.11754	5.49071	0.369201	3.495	1.96588	4.86278	1.97744
TCGA-AC-A23E	1.91233	0	5.11064	2.42536	3.13373	1.66688	1.25989	1.18151	4.59058	0.591277	4.30608	0.635521	1.92582	0.707261	2.63677	1.63808
TCGA-BH-A0DH	3.16712	0	4.95747	1.73571	0.910951	1.96871	2.43333	0.860404	1.14999	1.01161	2.74052	1.59302	1.91628	0.895747	2.59381	0.909928
TCGA-D8-A1JD	1.51233	0	4.52033	0.608362	1.76674	1.54745	3.39076	1.06282	3.28048	0.839563	3.72925	1.19978	2.24902	2.07967	3.12252	0.527945
TCGA-A2-A0EV	2.65205	0	4.29395	2.0196	1.73108	2.49385	3.18539	0.835754	3.85523	1.38665	2.35078	0.422605	3.00417	0.581174	3.40537	0.768606
TCGA-AN-A0XW	0.465753	0	5.17072	3.35666	2.54866	3.21342	3.62174	1.6103	3.69077	5.48436	4.76785	0.261146	3.10951	0.414311	3.89448	0.688022
TCGA-A1-A0SG	1.18904	0	4.74839	1.01363	1.20464	2.45554	4.30433	0.758459	2.15888	1.17137	3.63768	0.530477	2.14613	0.414311	2.83234	0.561981
TCGA-BH-A1F2	2.6274	1	0.282484	1.36286	3.1253	2.16946	0.394643	0.748821	4.18327	1.74293	0.799997	0.841899	1.16493	0.462687	4.03148	1.01964
TCGA-AC-A3BB	2.70411	0	3.8607	7.50794	2.98753	4.01683	6.00212	1.52432	3.82292	0.952903	1.72759	0.15649	4.0262	0.917453	4.018	1.05755
TCGA-AQ-A1H3	2.70959	0	4.4356	1.83253	1.6963	3.15467	2.74746	0.752777	3.33327	1.59743	2.36385	0.382894	2.85772	0.469261	4.00917	0.843384
TCGA-BH-A0E7	3.73425	0	0.951183	1.04975	1.41511	0.788435	1.6204	0.742278	1.94032	0.878514	1.15487	0.188454	0.953483	0.414311	2.13988	0.549288
TCGA-E2-A15H	1.07671	0	5.6547	3.23769	1.03758	1.92935	2.71372	1.2138	1.61372	0.717288	5.45438	0.194257	1.69233	1.52898	2.91354	1.9216
TCGA-D8-A1JH	1.16712	0	5.54503	9.04922	2.41323	2.36702	3.30764	2.66926	4.74492	0.895333	4.34907	0.287444	2.81278	0.834667	3.9977	1.37875
TCGA-GM-A3NW	9.20822	0	5.81753	3.2012	1.29874	2.00624	3.55192	0.921831	2.55035	0.609114	2.4949	1.63392	2.20571	0.773123	2.71005	0.768606
TCGA-A7-A2KD	1.86027	0	4.33786	1.24523	1.26121	2.13936	3.94144	0.84673	2.13339	1.70283	3.59883	0.297237	2.80462	0.68066	3.95387	2.12784
TCGA-AO-A03L	6.69041	0	5.71022	9.1966	1.39448	2.66365	3.53546	1.30075	1.66123	1.59957	4.28853	0.569035	2.63052	1.13075	3.41851	0.976606
TCGA-E2-A14T	6.33151	0	4.31993	2.64906	2.38748	1.81912	2.28072	0.908677	2.83097	1.47871	2.78932	0.24717	1.43949	0.827349	1.88237	0.755435
TCGA-BH-A28Q	3.06575	0	3.82855	0.874532	1.65422	2.67171	2.4662	2.70454	3.17459	0.680693	1.58743	0.437971	2.38808	0.513862	3.24455	0.424285
TCGA-3C-AALK	3.96712	0	6.02822	5.97573	1.48064	2.30741	4.38508	1.15615	2.21619	0.494008	4.62364	0.15649	2.38688	2.60821	3.87917	1.75634
TCGA-E2-A108	2.29315	0	7.08821	2.06602	4.072	4.21456	5.20671	1.48929	4.68737	1.01861	2.37192	0.3032	4.24005	2.37283	4.73016	1.12226
TCGA-BH-A0W4	2.07945	0	6.65268	3.36138	1.52901	1.48521	1.53287	1.57981	2.49763	0.762007	5.34568	0.15649	1.1317	1.29749	3.0007	0.802334
TCGA-BH-A0C7	7.58082	0	5.24685	2.14526	1.46921	2.34485	3.03881	1.03402	2.56729	1.78905	1.89482	0.185411	2.62409	0.928203	4.53697	2.39909
TCGA-A2-A0T4	1.70959	0	4.06108	2.95372	2.86875	3.60338	4.17896	0.948955	3.46476	1.78142	2.19407	0.328463	2.69722	2.02614	3.24426	1.87186
TCGA-C8-A138	1.0411	0	5.59224	0.635719	1.45929	3.11809	4.17679	0.956447	2.16209	1.88179	6.20094	0.401541	3.20073	1.82141	2.90647	1.53458
TCGA-AR-A24R	9.39726	0	3.94559	0.768051	2.10517	2.3661	2.86168	0.656896	3.29125	1.2424	2.02128	0.185676	2.37874	0.440956	3.7517	0.642951
TCGA-AC-A3OD	1.23562	0	3.12523	2.15103	2.03429	2.15623	2.43051	0.7653	4.0036	0.39939	0.617699	0.441261	2.28916	1.3211	3.35491	0.89336
TCGA-E2-A14V	2.85479	0	5.51742	5.15971	0.892418	1.73573	2.22735	0.883551	1.28723	2.13436	3.902	0.15649	1.29959	1.28047	2.49682	1.68472
TCGA-A8-A06O	1.08493	0	0.96702	0.859171	1.72471	2.10919	3.10931	0.870009	3.11909	1.18598	1.03369	0.573518	1.8178	0.414311	2.52345	0.524499
TCGA-EW-A1P3	4.4137	0	4.89707	0.729594	1.06301	2.28213	2.6586	0.806737	1.74317	1.72514	3.61078	0.197281	1.76395	0.556568	2.40296	0.581676
TCGA-B6-A0WT	15.7233	0	4.8444	8.04828	1.16228	0.849154	2.75075	1.06878	1.73544	2.22527	4.02539	0.287199	1.5377	0.877598	2.98845	1.68881
TCGA-C8-A26W	1.04384	0	3.51481	8.76495	1.0252	2.66395	4.10424	1.23769	1.63354	1.36768	1.85983	0.15649	3.38781	0.628951	3.74488	1.51766
TCGA-D8-A1Y3	1.17808	0	1.63605	0.496931	1.61305	1.33402	3.35224	0.677227	1.149	0.854903	1.29943	0.68925	2.29544	0.481144	2.52083	1.27016
TCGA-B6-A1KI	6.12603	0	2.22586	2.71419	1.19237	1.32786	1.05191	0.79035	1.33439	0.887313	0.774896	0.813715	1.23404	0.455368	1.65572	0.882838
TCGA-BH-A0B6	6.80274	0	3.87774	1.13122	2.94393	4.07622	6.83914	0.851375	4.05046	0.54632	1.63336	0.641492	4.32022	0.55373	4.13914	1.10943
TCGA-E2-A1L6	4.51507	0	6.37495	4.18154	1.66711	2.36642	1.98362	1.03016	2.0821	0.734966	3.83986	0.284985	1.99351	2.26655	4.19777	1.2743
TCGA-B6-A0RP	8.56438	1	1.58854	0.485579	1.09622	1.96405	3.48508	0.716019	2.45433	0.756205	1.46837	0.433126	2.73246	0.414311	3.61575	0.651098
TCGA-AN-A0FK	0.583562	0	0.151307	0.542803	1.39243	1.24244	2.46741	0.667472	1.21687	0.791243	1.91263	0.15649	1.3656	0.414311	3.3128	0.554186
TCGA-E9-A22D	3.41918	0	1.24346	4.73299	2.69577	3.53747	4.72268	0.622087	3.51064	0.815762	0.715976	9.9296	4.36787	1.21336	5.21466	1.62098
TCGA-D8-A146	1.76164	0	5.66182	6.35664	2.49637	2.79581	3.78459	1.01814	3.93428	0.63059	4.78201	0.191623	2.56978	1.44781	3.93137	1.376
TCGA-E2-A15J	4.49315	0	1.83652	2.39883	0.814786	0.839305	2.34365	0.62465	0.831669	0.943175	1.15144	1.4144	1.32662	0.414311	4.12379	1.12653
TCGA-EW-A424	1.9589	0	5.87583	3.96398	0.891119	1.68625	1.67752	1.53046	0.936149	1.5847	3.92178	0.15649	1.47778	1.43979	1.83926	1.89895
TCGA-A8-A07Z	3.75616	0	3.714	2.31367	1.78124	1.81263	3.4961	0.612433	2.02049	1.82297	2.99976	0.15649	1.98675	0.577643	4.28057	1.33719
TCGA-BH-A0BF	3.6274	1	3.98211	0.444374	2.51928	3.66381	4.61715	0.69955	3.54017	0.598513	2.43909	0.15649	3.97536	0.57421	4.26274	0.545028
TCGA-E2-A154	1.61918	0	3.22553	1.22046	1.29523	0.87044	1.23412	0.801036	1.90612	1.37116	3.11096	0.15649	1.24538	0.629875	1.40199	0.931585
TCGA-A8-A084	1.25479	0	3.65816	4.93064	0.946044	0.380095	1.22027	0.912184	1.10109	1.20705	3.16092	0.430365	1.27465	2.11867	3.40607	6.1782
TCGA-AO-A0JA	1.79452	0	4.8839	2.36876	1.12113	2.43299	2.81384	1.31123	1.92569	1.38343	1.92928	0.531093	2.6052	0.624628	3.46507	1.82155
TCGA-A2-A1G4	1.63014	0	1.80963	2.68245	1.95581	1.37758	1.95015	0.978672	3.08591	0.744532	1.1806	1.13206	1.69257	0.630902	2.31208	0.618997
TCGA-A2-A0CK	11.3945	0	5.46765	3.4507	1.44784	3.23718	3.94193	1.05619	2.34438	1.12415	1.92663	0.189379	2.87074	1.27242	2.18917	1.12328
TCGA-BH-A0B0	6.7863	0	4.15837	5.11987	1.62649	3.34192	4.68767	1.14704	2.60001	0.423663	3.27848	0.681376	2.95936	0.595091	3.87649	0.424285
TCGA-AQ-A04H	2.06575	0	4.00783	5.00702	1.99554	1.79036	2.40609	2.30191	3.62391	1.14725	3.58099	0.186338	1.76606	0.616973	2.49657	0.83661
TCGA-A7-A425	1.22466	0	6.74193	2.88355	3.43069	2.67055	3.53592	1.10025	3.55203	1.22966	2.36358	1.08784	2.72437	3.76453	2.61676	7.06186
TCGA-A8-A06Y	2.16712	0	2.61357	4.3959	0.929109	0.607007	1.26784	0.929478	0.962308	1.05612	2.11363	0.299431	0.86386	0.481144	1.77083	0.424285
TCGA-AR-A2LE	13.8685	0	2.39098	3.79025	1.47417	2.18595	2.41873	0.604008	2.58946	0.492514	1.53101	0.190831	1.64159	0.414311	5.56624	0.424285
TCGA-AC-A23G	6.1589	0	7.54516	6.55894	2.33015	1.88689	3.70174	3.18372	4.27064	1.59827	6.36553	0.287567	2.40408	1.77937	3.29743	3.15376
TCGA-EW-A1PA	1.57534	0	5.56478	1.7444	1.65192	2.30994	3.31677	1.05702	1.89111	1.53322	4.4008	0.269761	2.17636	0.809835	3.32975	3.19297
TCGA-A2-A1FV	1.95616	0	4.19247	3.38538	1.27798	1.63674	0.48367	0.880495	1.99932	0.720327	2.32351	2.94807	1.10105	0.61718	1.86172	0.60658
TCGA-BH-A0AU	5.24384	0	3.60167	0.596073	1.51957	2.58489	3.53599	1.19946	2.54242	0.970492	1.52934	0.435	2.66165	0.529564	3.41482	1.09569
TCGA-A2-A0EW	5.16164	1	7.13147	4.58453	2.71128	3.14963	3.52224	1.85396	4.11756	0.893254	2.70649	2.94392	2.73416	2.55337	4.44513	3.23701
TCGA-E9-A1NG	2.15342	1	6.00034	3.76478	3.61294	2.11392	3.79397	0.948354	5.67913	0.899068	3.94593	7.78014	1.86914	0.414311	3.5781	3.12136
TCGA-LD-A7W6	1.10685	0	6.62674	3.10487	1.50615	2.79525	3.83936	1.173	2.00041	0.925566	2.57244	0.379225	2.71085	1.55178	3.32179	0.578061
TCGA-BH-A1FJ	5.27945	1	2.26803	4.70697	1.04368	0.663464	0.904701	0.663376	1.80693	2.29434	2.19136	0.30817	1.11415	0.414311	3.28623	0.548088
TCGA-GM-A2DA	18.063	1	4.71715	5.45628	1.37229	3.25091	4.27434	0.939303	1.85877	0.558857	2.39481	0.595514	3.25081	0.669478	3.04964	1.38876
TCGA-W8-A86G	0.950685	0	6.97486	5.5704	0.782856	1.28417	2.46467	0.867668	1.0883	0.690134	3.7463	0.15649	1.26205	2.12614	2.38592	1.78096
TCGA-A8-A091	2.75068	0	3.28196	1.08953	1.60736	1.67731	2.56567	0.700639	3.07924	0.541328	0.741906	6.78543	2.1684	0.612919	1.97381	0.682955
TCGA-AR-A0U2	6.98904	1	2.15116	4.80964	1.81023	3.00025	1.97862	0.581188	4.00193	1.19307	1.3462	2.98409	2.85801	0.414311	4.01345	0.566505
TCGA-3C-AALI	10.9726	0	3.59421	0.493856	1.48965	2.24185	4.71821	1.10898	1.99294	3.55566	3.48935	1.17603	4.12448	0.458206	3.09229	0.424285
TCGA-A2-A0ER	6.2	0	3.47098	2.03467	1.25234	2.37424	2.68825	0.637643	2.23958	1.16184	1.3548	1.62416	1.65573	1.248	2.59541	0.537233
TCGA-3C-AALJ	4.03836	0	0.384251	9.00033	1.77019	2.99907	4.54856	0.721622	2.61789	0.771628	0.861062	0.15649	3.41644	0.480564	3.1707	0.424285
TCGA-E9-A6HE	2.32055	0	4.02025	1.13181	1.70118	2.91466	4.91307	1.72784	2.06502	1.31312	3.91696	1.78789	2.05275	0.713894	2.0093	2.07611
TCGA-A7-A5ZX	0.920548	0	7.55989	2.93592	1.11149	1.72152	2.05875	1.08135	2.32601	0.814886	4.36031	0.314206	1.54342	2.59804	3.0769	1.61927
TCGA-BH-A201	2.34521	0	7.70888	5.60519	1.87981	1.7408	1.61458	2.05358	2.69692	1.29653	5.6594	0.300161	1.29865	1.60626	3.22015	1.59343
TCGA-OL-A6VR	3.34247	0	6.44008	0.926953	1.30813	1.63569	2.48827	2.12963	2.06335	0.968911	2.46542	0.18819	1.0936	0.871882	2.61754	1.1754
TCGA-BH-A0HP	1.13425	0	6.16897	3.39399	1.30749	2.70452	3.03975	1.35167	2.38898	0.864689	2.79383	1.15134	2.36949	1.21667	2.84273	0.727433
TCGA-AR-A0TP	11.7123	0	2.96591	2.4626	2.10403	0.706492	2.89559	2.95613	3.7057	1.01766	2.50558	0.15649	1.77218	6.26311	2.94254	3.51772
TCGA-AR-A0TZ	8.93699	1	3.45	1.71289	1.31471	1.45112	2.33001	1.70185	2.48202	0.973946	1.1876	0.270135	1.68888	0.492798	3.7927	0.424285
TCGA-GM-A2DC	6.94521	0	2.19243	0.478473	0.89551	1.2018	3.21561	1.58074	1.35025	0.897824	1.46632	0.15649	1.46046	1.62261	1.80225	0.73419
TCGA-BH-A18N	1.28219	1	2.13683	2.58024	0.992538	0.710881	1.56948	0.768945	1.26228	0.505912	1.58752	0.194126	1.37474	0.481955	1.7159	0.700404
TCGA-C8-A1HO	1.0274	0	0.2386	0.352787	1.51898	1.9976	2.0109	0.638276	1.80392	0.529174	0.368441	0.15649	1.37339	0.414311	3.38684	0.424285
TCGA-A7-A3J1	0.939726	0	4.74698	1.89145	2.29486	3.49194	5.28523	0.785938	3.64693	0.625499	1.79266	0.314446	4.19439	0.78494	4.32752	0.889606
TCGA-AC-A5EH	1.4	0	4.7502	0.779969	2.09982	1.97086	3.09683	2.06638	3.45531	0.815982	2.4546	0.15649	2.35578	3.92848	3.78961	3.52382
TCGA-E2-A15O	0.791781	0	3.89171	2.75585	1.11947	1.81509	3.93518	0.607125	2.65507	2.03354	3.18761	0.92286	2.11475	1.15191	2.69794	2.07975
TCGA-EW-A1IY	0.706849	0	4.88499	8.44661	1.72335	4.29273	2.18808	0.819614	3.48584	1.28151	3.42174	0.316131	3.13313	0.769464	5.68232	0.634545
TCGA-AR-A24K	4.2411	0	1.94088	1.9077	1.08383	1.03777	1.40306	0.620932	1.12442	0.945588	1.86187	0.504984	1.19492	0.414311	3.04602	0.542508
TCGA-S3-AA11	1.15342	0	5.64856	2.51827	0.959538	1.00268	2.24324	1.05997	1.48763	0.636035	4.68914	0.887921	1.55548	1.31299	2.08283	1.34483
TCGA-A1-A0SN	3.27671	0	4.64513	2.03845	1.17896	3.02725	3.9838	0.78775	2.77545	0.554559	2.22276	2.19946	3.86498	0.784216	3.42017	1.05324
TCGA-EW-A1IZ	1.51781	0	4.96641	1.57118	1.58233	3.16743	6.03463	0.991636	1.79382	0.942068	2.1874	0.21593	4.07601	2.46003	4.12822	2.02394
TCGA-A7-A13F	2.09589	0	4.03714	1.3026	1.045	0.927557	0.846803	0.676981	1.39273	2.23367	1.92592	0.45848	1.51406	0.794313	2.89301	0.812903
TCGA-BH-A0BQ	6.17808	0	6.39394	5.17852	1.93415	3.06306	4.16389	1.30352	2.62925	0.690492	4.45972	0.199905	2.80098	1.33183	4.28941	2.29639
TCGA-BH-A0EA	2.71507	1	7.31109	3.4974	2.48652	2.03038	3.51725	1.34701	3.43315	1.80497	5.58549	1.90722	1.88413	1.00569	2.80536	0.910252
TCGA-EW-A6SC	2.60822	0	4.82318	3.57848	2.04674	2.59769	3.70006	1.10578	2.95825	0.867231	2.08908	0.345636	2.04978	1.73246	3.55786	2.4248
TCGA-E2-A107	2.86849	0	5.21311	0.955418	1.37993	2.5108	3.69156	0.682629	1.20899	1.62722	2.34505	0.721902	1.95077	0.602674	2.20694	1.36639
TCGA-E2-A14Q	3.1863	0	6.92361	4.82704	1.1241	3.0038	2.91968	1.38328	1.88911	0.874412	2.45052	0.364335	2.15411	1.63984	4.35267	1.68391
TCGA-B6-A0IB	10.7973	1	1.24416	0.391509	0.815531	1.15826	3.57211	0.598144	0.792982	2.32899	1.41872	0.497642	0.946614	0.437717	1.5644	0.424285
TCGA-A8-A06Q	0.0849315	0	0.163562	0.38143	1.06353	1.05144	1.81278	0.581188	1.85268	0.614011	0.720101	0.212429	1.24028	0.498184	1.27226	0.499304
TCGA-GM-A2DK	7.24658	0	5.18611	3.42274	3.69941	3.30939	3.46848	0.69069	3.7971	0.733925	2.67905	0.293328	1.90391	1.18668	2.32958	4.22454
TCGA-A7-A4SC	1.22192	0	6.27369	2.73022	2.26357	2.86838	3.28312	1.4968	3.68591	0.584772	2.36686	0.213986	2.91738	0.69972	3.93349	2.14804
TCGA-A2-A0CR	8.99452	0	6.34495	8.28612	2.50404	4.9799	7.78158	1.04878	2.51075	0.950402	3.76328	0.184483	4.98075	3.32988	4.11417	3.77899
TCGA-BH-A18P	2.52329	1	4.1577	1.0942	1.38353	2.34029	3.54479	1.32608	2.65608	0.768918	1.82167	10.5994	2.19492	0.794941	3.05944	0.592878
TCGA-AC-A3YI	1.93699	0	8.13461	6.04665	2.28361	2.01192	3.52944	3.01371	1.97982	0.438676	4.94535	0.15649	2.2767	2.83014	4.37644	3.63747
TCGA-GM-A2DM	8.83836	0	1.53778	3.43909	1.49386	1.71291	2.52775	0.581188	2.70678	0.923936	1.71137	0.272	1.54811	0.414311	3.96444	1.04849
TCGA-D8-A1XF	1.26849	0	3.36921	0.401743	1.62595	1.30681	1.81256	0.685321	2.18061	1.55818	2.3735	0.15649	1.0596	0.528449	1.68177	0.550705
TCGA-BH-A1FM	3.80274	1	0.836643	0.646359	1.69124	0.891919	0.357031	0.616689	1.66747	2.13713	1.25001	0.381634	0.719327	0.438918	1.5874	1.02274
TCGA-BH-A0HN	1.4137	0	1.04047	0.515334	1.06284	0.80362	1.52607	0.606087	1.07215	1.16114	0.869819	0.33441	1.36618	0.414311	0.806978	0.424285
TCGA-AO-A03T	5.81918	0	5.51338	1.05966	1.02027	2.40668	3.78696	1.50833	1.60341	0.808625	1.70931	0.15649	1.55427	1.74566	2.10796	2.0618
TCGA-BH-A0DK	1.1589	0	7.19183	2.80334	2.11765	3.23949	5.15196	1.18822	2.90063	0.636405	5.56571	0.371628	3.10325	1.24849	4.37957	4.00481
TCGA-E2-A15R	4.74521	0	4.30622	2.36353	1.03101	1.14193	1.32963	0.860939	1.35132	0.873358	1.68499	0.63666	1.06156	0.528226	1.43864	1.4423
TCGA-D8-A1Y1	0.827397	1	0.469859	0.501858	2.06926	1.33782	1.64619	0.991733	3.48277	1.2876	1.70458	0.304171	2.00525	0.437837	3.26189	1.0017
TCGA-EW-A1IW	1.01644	0	6.42866	3.82469	2.07553	2.69773	3.53018	1.23188	3.32279	0.885013	4.91494	3.22523	2.74276	2.15016	3.66682	1.66482
TCGA-E9-A1NC	3.29589	0	8.02864	0.930509	1.70482	2.20865	4.84003	1.96622	2.41444	1.14795	9.45846	0.505926	3.22152	5.36232	3.25613	5.98337
TCGA-D8-A73U	1.34795	0	2.31474	5.72882	2.61591	3.21745	5.11587	0.837172	4.17279	1.11709	1.86047	0.476975	5.05214	0.414311	6.10993	0.551032
TCGA-AO-A0JF	5.42466	0	6.75349	3.38669	2.98425	3.27791	3.86013	0.848352	4.12545	0.593439	5.4915	0.512495	2.85781	0.45086	4.06561	3.86114
TCGA-BH-A0B5	5.85205	0	5.41081	3.53345	1.73578	3.25966	3.25167	1.08723	3.65454	1.31477	3.24638	0.15649	2.95516	0.51623	4.43285	0.824163
TCGA-BH-A0B8	4.29863	0	7.07587	0.996554	1.41218	1.18317	1.95069	0.706187	1.94991	1.0855	5.83486	1.37774	1.6139	0.414311	1.83859	4.12102
TCGA-BH-A0B1	3.14521	0	7.19787	2.60903	1.35324	2.51801	2.62856	0.797783	2.13578	0.754151	5.58552	0.444222	1.66502	0.702335	2.87403	3.83612
TCGA-BH-A1FN	6.00548	1	2.52595	1.34225	1.21494	1.15964	1.1753	0.765382	2.26391	2.4442	2.53019	0.15649	1.18553	0.543636	2.70268	0.916708
TCGA-E9-A1N4	2.73973	0	3.06259	9.18929	2.0863	2.88953	3.97434	0.774786	3.47097	0.985727	2.39667	0.272745	2.63028	0.808238	6.81509	0.688994
TCGA-A8-A0AB	1.41918	0	3.85563	2.62488	1.21486	1.12518	1.12909	1.0189	1.89376	0.964057	2.49256	0.268018	1.351	0.654273	1.18456	2.10958
TCGA-BH-A1FL	4.58356	1	3.01633	0.732588	1.5179	1.98482	2.9648	0.66437	2.27963	1.45123	1.20372	0.394068	2.11732	0.414311	2.90789	0.549507
TCGA-AC-A2BM	8.27945	0	2.50507	1.24349	1.25449	3.14458	4.13664	0.838043	2.49018	0.967031	0.986213	0.268765	2.86853	0.483461	4.27206	0.424285
TCGA-BH-A0AW	1.70411	0	6.65178	1.07128	1.63919	4.34395	5.55028	0.744969	3.68081	1.83755	5.41012	0.299431	3.60829	5.37853	3.92336	3.55214
TCGA-BH-A6R8	0.80274	0	1.1547	0.710183	1.42513	1.38479	4.18508	0.881655	1.61756	1.00052	1.25975	0.222906	2.25557	0.444904	3.80559	1.13556
TCGA-AC-A8OS	0.191781	0	5.61535	3.18198	2.02862	2.06168	3.77549	0.7757	3.28123	0.75038	1.37594	0.551057	3.18167	0.724775	3.50475	1.07349
TCGA-A7-A4SF	1.49315	0	1.70917	0.352787	0.950146	1.58984	3.62863	0.614111	1.46663	1.65706	1.91559	0.470015	2.55167	0.414311	2.46827	0.613529
TCGA-E9-A1NE	2.98082	0	5.58943	2.34818	2.46541	4.45859	5.0225	1.53143	3.96729	0.56405	1.57682	0.182892	4.20788	2.23139	5.67779	4.1932
TCGA-BH-A0B7	7.01096	0	4.71528	7.92772	1.97843	3.92292	5.14983	1.43555	3.48527	0.828742	4.49667	0.366423	3.51249	3.03659	4.62841	3.85255
TCGA-A8-A0A6	1.75342	0	6.44556	2.76797	1.67174	4.22778	4.70649	1.38523	3.31649	0.533545	2.48882	0.15649	3.29617	3.59506	4.35913	0.745462
TCGA-AO-A0J5	2.16986	1	1.2804	0.393181	1.73133	2.32723	1.43203	0.63358	2.56378	0.712249	1.29904	0.75674	2.12333	0.46257	1.65437	0.424285
TCGA-E2-A15G	1.51781	0	1.23121	0.839219	0.981359	0.90376	2.41702	0.674887	1.29306	0.547762	1.39219	1.17443	1.95818	0.458206	3.07952	0.909524
TCGA-GM-A5PV	1.12877	0	7.16114	4.64491	1.04015	2.33239	3.83656	1.26361	1.41603	0.867761	3.64202	0.25914	1.95978	2.9304	2.85502	3.76364
TCGA-AR-A2LM	5.30137	0	5.51956	4.11721	1.40199	2.3225	2.99782	0.919579	2.77711	0.79791	2.41161	0.223422	2.92769	1.30728	3.40567	1.14019
TCGA-D8-A27P	0.134247	0	6.84486	8.01565	0.875826	1.79728	1.58105	1.37278	1.63988	0.684166	5.3773	0.15649	1.62563	1.88123	3.33665	2.07036
TCGA-EW-A1J3	1.38082	0	4.93375	4.26557	1.22698	1.82802	0.962268	0.967557	1.73168	2.1899	3.02884	0.20592	1.58688	1.25836	2.32768	2.00792
TCGA-AO-A1KS	0.958904	0	3.84316	3.25473	2.10156	2.62051	1.0325	0.820608	4.04345	0.485838	0.591809	0.504775	1.91017	1.09202	3.37781	1.19403
TCGA-A2-A4S2	1.76164	0	5.45971	2.36893	2.36862	2.04844	4.34695	2.05557	2.88195	0.757686	3.90539	0.35677	3.07558	1.13633	3.79289	2.41106
TCGA-BH-A8FZ	1.5726	0	7.11224	3.30633	2.62759	3.39532	5.21669	2.12683	5.91036	1.03592	4.18626	0.234198	3.52743	2.70759	4.90268	2.68953
TCGA-AC-A2FK	7.26027	0	7.45959	5.37806	2.15638	3.49916	3.8308	2.26753	3.09006	0.447808	3.0833	0.15649	2.59927	5.90049	4.91172	3.50492
TCGA-A8-A07S	0.665753	0	3.29901	1.71325	1.19937	0.978058	2.09221	0.892885	2.10777	2.58911	2.31392	0.15649	1.55786	0.622047	2.92386	0.682857
TCGA-E2-A106	6.96164	0	4.97958	9.94435	0.881785	0.93359	1.57655	0.604008	0.878593	0.859804	2.85102	9.15346	1.24126	0.445739	2.59348	0.424285
TCGA-AO-A03V	3.70137	0	4.6289	4.70104	1.35077	2.82918	3.24884	2.12061	1.83861	1.09143	1.72771	0.15649	2.10711	1.07557	2.70995	2.00426
TCGA-AR-A254	7.13699	0	3.52198	0.880254	3.20723	3.21897	2.27481	1.1023	5.28996	0.454934	2.03376	0.15649	2.86049	1.43777	3.27935	1.50955
TCGA-BH-A8FY	0.808219	1	4.49686	4.04472	0.982657	0.75033	1.4673	0.664494	2.24255	1.57299	2.40884	1.04627	0.935678	0.815495	2.21159	1.08657
TCGA-AR-A255	5.92055	0	5.35113	2.13853	2.07217	2.64939	2.95711	1.4722	3.33487	0.812582	2.24164	0.38541	2.78961	2.16675	4.06068	1.44058
TCGA-E2-A15L	1.71507	0	4.17851	1.465	1.33749	0.826305	1.10605	1.37771	2.20298	1.02986	3.26356	0.845645	1.4594	0.478126	4.10699	0.685978
TCGA-BH-A0E1	1.30685	0	5.39548	5.25433	1.42668	2.11259	1.98238	1.53529	1.82206	1.26253	1.74752	6.38023	0.784724	1.3973	3.66376	3.06612
TCGA-BH-A0HF	1.99178	0	9.08919	2.75071	1.8318	3.00997	3.28236	1.07908	3.30884	1.2856	7.86297	7.24781	2.24337	1.19279	2.84542	6.06155
TCGA-AQ-A0Y5	0.471233	1	2.44971	2.03009	2.12263	1.23829	1.23979	0.603097	4.03366	0.94408	2.74225	3.59796	0.899801	0.444545	2.35701	0.669997
TCGA-OK-A5Q2	0.175342	0	6.14652	3.38773	1.90392	4.20738	6.01086	1.26803	3.71451	1.35993	3.93698	0.746627	3.76297	1.52568	4.29131	3.0612
TCGA-E9-A1N6	1.85753	1	0.630153	1.41501	1.33263	0.896349	2.49802	1.20376	2.29418	0.449348	1.74368	0.15649	1.69537	0.414311	2.45567	1.02767
TCGA-BH-A1EU	3.52329	1	5.05539	4.63939	3.32311	3.83598	3.88512	0.976123	5.34174	0.575026	1.26811	1.94127	3.58168	1.56314	5.40815	1.82687
TCGA-A8-A08C	2.4137	0	0.443715	0.815724	1.16874	1.4154	2.82769	0.605307	1.84732	0.939549	1.24271	0.15649	1.50569	0.541983	3.45756	0.424285
TCGA-BH-A42V	1.73973	0	6.87089	3.94681	2.08589	3.56228	5.22141	3.39965	3.88753	0.675288	4.14564	0.237771	3.1737	2.55394	4.00027	1.77848
TCGA-A7-A0CJ	2.55068	0	4.40768	4.16712	1.25745	1.59025	2.59621	0.693853	1.84313	1.48888	3.48192	0.15649	1.75194	1.07522	2.52014	0.683638
TCGA-E9-A22E	3.47671	0	1.0275	6.20842	1.52522	2.89098	3.37044	0.666976	2.25492	0.884281	1.93213	0.821603	2.48804	0.438558	2.7122	1.78266
TCGA-A2-A3Y0	4.23562	0	8.70156	2.70431	2.00636	2.6593	6.08993	1.26519	2.31025	1.07264	5.28246	0.229718	3.83397	8.38535	3.97996	8.2682
TCGA-BH-A0DQ	0.268493	0	4.01671	8.30491	1.93229	2.20673	2.71651	0.777184	2.47343	0.867231	2.61836	0.354433	2.0107	0.622253	2.42136	2.51964
TCGA-A8-A07J	1	0	1.79779	0.554062	3.35127	2.60071	3.2986	3.33282	4.90966	0.943779	1.86769	0.20357	2.30059	0.414311	3.69953	0.761581
TCGA-B6-A1KC	3.63288	0	0.284794	0.416821	1.91473	0.577446	1.00317	0.637135	2.16725	0.758027	0.533936	1.02086	0.713864	0.433867	1.32773	0.509039
TCGA-A2-A0EU	2.85753	0	7.78411	1.11339	1.30423	1.74882	3.39954	0.862865	1.92446	1.52662	6.57315	0.498168	1.70839	0.490614	3.27729	4.61215
TCGA-B6-A0IH	8.12329	1	6.27117	3.02806	1.9441	3.34486	3.40536	1.33382	2.92776	0.347755	2.50136	0.15649	2.80041	1.30574	3.17152	3.34061
TCGA-A2-A0EY	5.27397	0	0.624331	0.401388	1.89407	2.99007	4.35441	1.76453	2.9022	0.6666	1.15755	0.15649	3.1184	7.62664	3.60362	6.39122
TCGA-A8-A092	2.58082	0	4.18479	0.910667	1.29422	0.950082	2.89501	0.691299	2.32996	1.29907	2.84452	0.945863	1.84723	0.414311	2.14088	0.536571
TCGA-S3-AA12	1.5726	0	0.21058	0.352787	1.13159	1.2032	2.70885	0.613724	2.06021	0.347755	0.788505	3.35173	1.57556	0.414311	1.24762	0.424285
TCGA-BH-A1EO	7.66575	1	2.12109	1.2291	2.33143	2.81762	2.58707	0.815077	4.24439	0.347755	1.71	0.15649	2.28805	0.471717	3.63704	0.424285
TCGA-A2-A4RW	0.608219	0	5.25774	4.21599	2.44013	2.02332	4.22968	2.14102	3.26979	1.01727	1.67682	0.15649	2.8332	0.853544	2.71545	1.63932
TCGA-E2-A1IN	1.84932	0	4.17927	1.97343	0.996669	0.717995	1.95276	0.808521	1.92292	1.52703	4.00033	0.332272	1.59202	0.435553	1.73397	0.755711
TCGA-EW-A6S9	1.26849	0	4.48276	1.65807	1.04139	0.703318	2.76457	0.886915	1.59072	1.23943	2.842	0.700343	1.79272	0.573027	2.94701	1.64744
TCGA-AR-A5QM	6.11233	0	4.78116	4.30365	1.7115	2.22021	3.57304	0.757648	2.58082	1.04732	2.39224	0.273738	2.85617	0.650443	3.8421	1.60095
TCGA-AO-A0J7	1.69315	0	3.97201	1.81717	0.844859	0.535956	1.63233	0.707991	0.986155	1.17258	2.22572	0.15649	1.33981	0.63745	2.19475	1.04936
TCGA-A2-A3KC	3.01918	0	5.74848	2.69356	1.5585	3.06428	3.4039	1.65739	2.69985	0.97069	2.49376	0.15649	2.94759	1.06547	3.14036	1.57246
TCGA-E2-A15D	1.4411	0	1.20534	4.08137	1.52338	2.30747	3.343	0.882709	2.14059	1.95384	1.51245	0.391112	2.59564	1.53576	3.40373	0.424285
TCGA-A2-A0YG	1.82466	0	4.20161	2.93384	0.970544	1.41128	1.94753	1.15854	2.31695	0.628481	1.94162	2.67518	1.92888	1.21355	2.95124	1.55331
TCGA-AO-A03O	6.80274	1	2.88012	0.780841	1.6063	2.43466	4.04085	0.581188	3.16753	0.717756	1.07296	0.15649	2.50899	0.49887	3.69663	0.605228
TCGA-OL-A66N	2.16986	0	4.77582	1.93944	2.13697	3.00623	5.24305	0.663625	3.07156	0.924038	2.99046	0.15649	2.85082	1.00705	2.93746	1.58974
TCGA-E2-A572	3.30959	0	4.32053	0.452703	0.787111	1.1294	2.53012	0.647241	0.793264	1.38365	5.08187	0.317454	1.06781	0.504343	1.39299	0.881431
TCGA-EW-A1PG	2.87945	0	8.43366	4.53757	1.91679	1.78947	1.70074	1.79953	1.97046	0.459527	6.06695	0.15649	1.53146	3.24496	4.3189	5.14377
TCGA-B6-A0WV	6.62192	1	4.64809	2.55272	0.878658	1.15413	1.05961	1.39877	1.28911	1.21177	3.59133	0.15649	0.800285	0.552528	2.68052	2.00553
TCGA-AO-A0JM	5.98356	0	1.07403	6.09717	1.19766	1.85108	2.91985	0.829299	1.47329	1.63104	1.85184	1.13994	1.83567	0.414311	3.62529	1.06177
TCGA-D8-A1X7	1.39452	0	0.88817	0.352787	1.32517	1.71476	2.51278	1.99415	2.88409	2.69527	1.74525	0.15649	1.63619	0.442513	4.22409	0.424285
TCGA-C8-A3M8	1.07945	0	3.03423	2.05307	1.13249	1.06932	2.18159	0.771124	1.70734	0.938035	2.18654	0.178371	1.73965	0.434229	1.75466	0.591615
TCGA-LL-A5YN	1.22466	0	5.12221	2.86444	1.40186	3.68855	7.50007	0.849433	2.2578	2.18363	3.94312	0.544976	4.76021	1.02168	4.31441	2.02992
TCGA-A8-A08O	2.58356	0	6.22622	3.28511	1.2803	1.76966	3.26874	1.46605	2.81512	0.645025	4.59666	0.935553	1.40499	0.835709	2.62537	1.94902
TCGA-A8-A07B	3.58356	0	1.0217	0.927495	1.64968	1.06722	2.40644	0.866069	2.09512	2.34967	0.341143	0.462696	1.30373	0.414311	2.09374	1.78395
TCGA-A8-A08L	0.0821918	1	1.18749	0.593742	1.42184	2.76172	4.42886	1.78518	3.24681	5.78436	1.59226	0.15649	3.23784	1.02815	3.50784	0.73578
TCGA-E2-A15I	4.63562	0	5.80682	4.7255	1.31858	3.20545	3.74592	1.25498	2.2209	0.664057	3.78314	0.234709	3.20797	1.75134	4.9041	0.836524
TCGA-BH-A0HQ	3.07123	0	6.42464	4.18854	1.17706	1.52256	2.16287	1.41183	2.70648	0.822975	4.51027	0.15649	1.75007	2.12674	2.39192	1.69665
TCGA-AR-A24V	8.77534	0	4.51628	0.845768	2.70716	1.38461	1.87273	0.91876	3.59892	0.649683	2.97428	0.15649	1.54283	0.414311	2.828	0.926327
TCGA-EW-A3E8	2.83562	0	4.15115	2.2807	1.81192	3.40629	6.05925	1.40865	2.33232	0.704835	1.44917	0.233303	3.97864	1.22712	4.53107	0.621568
TCGA-A2-A4S3	1.82466	0	3.07654	0.748167	1.55133	2.39393	4.723	0.709672	2.50801	0.900828	1.22377	6.04207	3.57336	0.665794	3.46594	0.424285
TCGA-AN-A0AK	0.613699	0	1.0792	0.651208	1.79817	2.1042	3.1269	0.581188	2.83738	1.71321	2.31733	0.361895	1.95435	0.414311	3.25863	0.424285
TCGA-AO-A1KO	1.70411	0	6.78528	4.81625	1.78032	2.48748	0.548833	2.34385	9.39399	0.439521	1.72631	0.300161	1.5215	3.86409	3.90401	2.86873
TCGA-AC-A2QI	1.61096	0	5.01104	2.75943	1.86708	2.56383	4.207	0.99522	3.30517	2.34348	2.44486	0.592968	3.34997	0.57152	2.68595	1.84048
TCGA-A8-A0A2	1.5863	0	3.78391	1.825	1.28984	1.74405	2.53208	0.837499	2.2348	0.552994	2.32719	0.804273	2.59751	0.48126	2.71286	0.613322
TCGA-LQ-A4E4	2.32603	0	1.84922	5.09812	2.4477	1.50176	1.61362	0.639289	2.84022	1.21739	0.876425	0.544773	1.51169	0.603828	1.57527	1.20473
TCGA-BH-A5J0	1.9589	0	4.10724	5.68962	1.77111	2.95081	5.37611	1.13299	2.76953	0.684285	4.09898	0.256377	3.778	0.414311	2.97711	1.69382
TCGA-D8-A1Y2	1.1863	0	0.784166	0.540264	3.51867	3.93117	3.64525	0.806849	5.17428	0.613384	1.61793	0.182892	3.55744	0.414311	3.44471	1.25237
TCGA-A2-A0T5	1.45479	0	7.41737	2.89501	0.845378	1.90288	3.27649	1.01385	1.30816	2.94543	6.54016	0.344812	1.59805	0.891277	2.65837	1.33957
TCGA-BH-A1F5	7.43014	1	1.79865	1.24607	1.75953	1.919	0.658092	1.5331	2.30872	1.21143	1.23137	0.24286	0.638503	0.441076	2.3934	0.539323
TCGA-A8-A0A4	1.08493	0	7.33201	5.36452	2.00356	2.04417	2.60177	2.2693	3.76764	1.04742	4.24172	1.53837	2.16388	2.36454	2.53467	2.43367
TCGA-EW-A1J6	2.39726	0	2.54522	0.566671	1.5451	1.59124	2.40089	0.650258	1.83157	1.19511	1.17729	0.641209	1.33267	0.546717	2.64152	0.796837
TCGA-BH-A0BV	4.16164	0	3.19585	2.48829	1.47126	2.55921	3.37481	0.754635	2.54009	1.24339	2.00175	0.681376	3.02495	0.450266	3.60876	0.712756
TCGA-D8-A27T	1.09041	0	1.33174	0.401743	2.47317	2.86952	3.67593	0.644722	4.26466	1.23959	1.59319	0.15649	3.23655	0.443828	3.74276	0.550814
TCGA-E9-A1N5	3.06849	0	0.473713	5.48381	2.10495	2.27352	5.13656	0.744853	2.83782	0.562105	1.13141	0.208267	2.96666	0.46151	4.01468	0.424285
TCGA-B6-A0RV	14.126	0	5.46547	4.79955	2.22239	3.34166	4.9508	0.927137	3.32274	0.438394	1.55035	0.560025	2.71519	1.01734	4.18596	1.69804
TCGA-E2-A15P	1.63014	0	6.08652	4.44378	1.20162	1.63185	1.91858	1.09774	2.82211	1.10567	3.73341	2.33038	1.84279	1.53777	3.08708	1.19582
TCGA-A2-A0CO	4.02192	0	7.03302	4.67781	3.18726	3.09023	6.11892	1.00014	3.32982	0.423379	2.6919	0.527085	4.32797	1.1997	4.47049	1.23499
TCGA-A8-A0A9	2.25205	0	0.499914	0.522017	1.07441	1.47574	3.08359	0.63891	2.32547	1.13818	1.90129	1.40647	2.52808	0.414311	2.86377	0.424285
TCGA-C8-A1HF	0.909589	0	1.44302	0.389236	1.71638	3.21273	3.545	0.829299	3.30113	2.31891	1.63323	0.294918	3.18906	0.540437	3.03979	0.607204
TCGA-S3-AA17	1.16164	0	2.94387	0.843948	1.85013	3.13648	5.16902	0.601144	4.26297	0.89886	1.13907	0.216189	3.76422	0.414311	4.58623	0.924489
TCGA-MS-A51U	1.86575	0	6.51812	2.26607	1.848	2.96988	3.87814	1.38904	3.0368	1.99865	1.86373	0.15649	3.29604	2.42872	3.33563	2.43873
TCGA-GI-A2C8	0.616438	0	3.04833	1.07238	1.74526	1.6374	1.75702	0.740872	3.07818	0.507259	2.08041	0.181962	2.1141	0.414311	3.22942	1.74661
TCGA-BH-A18S	5.50411	1	0.272247	0.398539	1.08469	1.38522	1.2477	0.980336	2.46077	0.594201	1.18791	0.15649	1.51735	0.665993	2.7385	0.650798
TCGA-A8-A08P	2.58356	0	3.2496	0.352787	1.63882	3.00785	5.13572	0.653769	3.87829	1.29247	3.88699	1.41296	3.47338	0.414311	3.91981	2.44177
TCGA-A8-A095	3.49863	0	4.48384	5.69708	1.5791	3.05868	3.64849	0.799803	3.45056	1.6585	3.31752	0.342926	2.25733	0.584162	3.61881	1.75879
TCGA-EW-A1P0	3.4274	0	0.54265	0.555213	1.19968	2.50207	2.86324	0.612691	2.37767	1.14487	1.46715	0.203831	2.34231	0.539443	3.08061	0.605748
TCGA-AR-A0U3	11.1781	0	4.49994	6.52296	1.35358	1.69359	2.98398	1.9947	2.69774	0.472947	2.77725	1.10534	2.04969	0.414311	4.82001	1.26522
TCGA-BH-A0EB	2.0411	0	4.90518	4.19732	1.16842	2.52985	3.91481	1.69	1.43027	0.588219	3.8219	0.24324	2.78283	0.682137	3.53743	0.915902
TCGA-E9-A54Y	1.9863	0	1.95236	0.397351	0.838194	1.02468	4.11093	0.581188	0.873936	1.05985	3.88461	0.15649	1.05447	0.414311	0.725243	0.993415
TCGA-OL-A66J	5.46849	0	5.0394	1.15191	3.33055	2.28998	3.19844	0.914962	3.51047	0.434866	2.58075	0.347517	1.90726	0.796734	2.29744	0.842957
TCGA-BH-A0BC	2.66849	0	6.01508	4.62488	1.30159	2.84048	4.42615	2.43767	2.2036	1.13597	3.35742	0.433346	2.77021	1.52459	3.18139	2.01352
TCGA-AN-A0XV	0.443836	0	4.89519	0.96866	1.89403	2.13878	3.01392	0.921115	3.17984	0.857355	2.67345	0.187	2.25296	0.970207	3.63549	1.0844
TCGA-A8-A08G	1.66301	0	2.01671	0.763641	2.00028	1.50042	3.04997	0.933741	2.87132	1.23397	2.21428	0.185278	2.1336	0.564067	2.98753	0.905956
TCGA-XX-A899	1.27945	0	5.1823	0.719652	3.24199	3.45062	5.55935	2.01816	4.54858	0.922713	2.96306	4.41305	3.91045	0.519381	5.66842	2.27993
TCGA-E2-A15K	0.753425	0	1.94506	4.28821	1.79614	2.18794	3.18109	0.713526	2.2193	2.14014	1.06	0.489263	2.08271	0.414311	3.8476	1.12566
TCGA-AO-A0JI	4.1863	0	4.80303	0.61904	1.56397	2.56819	3.30673	0.70426	2.48126	1.4865	0.986711	11.0907	1.55342	0.449433	3.07153	0.424285
TCGA-A7-A6VX	0.868493	0	2.8334	0.419043	1.04192	1.13922	3.04759	0.639036	1.90037	1.93766	2.16912	0.15649	1.75254	0.45442	2.1422	0.593509
TCGA-A2-A0CS	6.43288	1	2.12418	1.03629	2.01621	0.988819	3.17639	0.860939	1.94072	0.682131	1.9345	0.279312	1.55624	0.414311	4.22239	0.586973
TCGA-XX-A89A	1.33699	0	4.99976	2.90555	3.76419	2.78246	4.47916	1.40034	4.57796	1.0039	2.38358	0.883815	3.41901	0.717149	4.62826	7.20278
TCGA-BH-A28O	3.06849	0	8.23158	4.97325	1.57563	3.34914	2.98807	3.29332	3.12857	0.422524	2.21534	0.575803	2.88989	3.6358	4.13244	3.4146
TCGA-B6-A401	7.11233	0	5.83921	2.60636	1.48218	2.31616	5.10695	1.12652	1.73094	1.44181	3.85374	0.15649	3.08428	2.1498	4.92655	3.08259
TCGA-D8-A27R	0.841096	0	3.34794	1.9487	2.97996	2.95258	3.47072	0.740051	4.2104	1.44484	3.19328	0.390429	2.95187	0.459977	2.84315	1.70682
TCGA-AR-A24T	8.7726	0	5.4002	0.715616	1.62398	2.53374	1.53318	2.78089	2.7979	0.744417	2.76374	0.288427	2.46228	0.475916	2.58591	0.786574
TCGA-BH-A0H0	1.26301	0	1.64234	0.663058	2.25117	1.50349	2.6312	0.581188	2.85273	1.50438	0.670521	0.23164	1.91094	0.414311	2.04807	0.424285
TCGA-OL-A66L	3.56438	0	5.36548	3.29209	3.03066	4.07124	4.66455	1.2822	3.17255	0.965247	3.40431	0.224709	3.15279	1.10316	3.06301	3.2969
TCGA-A7-A4SA	1.24384	0	5.10174	6.50596	1.39283	2.61401	4.7439	1.16341	2.3728	0.766882	0.987066	0.15649	3.83796	0.732447	4.38825	2.5419
TCGA-B6-A0IO	13.8137	0	3.59585	2.0424	0.840176	1.77601	3.08064	1.58502	1.26925	0.950702	1.94974	0.15649	2.19885	0.528003	2.53807	1.06789
TCGA-D8-A27E	1.45205	0	1.34761	0.352787	1.47367	1.98928	1.82523	0.665488	2.65443	0.511292	1.69053	0.15649	1.63409	0.484386	3.53847	0.791136
TCGA-BH-A8G0	1.8137	0	7.07092	6.49173	3.21216	3.79114	5.85054	1.66377	4.41676	0.623009	3.94895	0.201869	3.68614	2.32012	4.09494	3.65656
TCGA-A2-A3XW	4.69041	0	10.5068	10.4031	2.2422	1.99439	5.2178	3.21601	2.88965	0.784771	7.12769	0.15649	2.76304	3.18701	2.0919	3.85348
TCGA-BH-A1FG	1.58082	1	3.15043	4.57209	1.36297	1.35726	0.80297	0.838479	1.63586	1.1699	2.01925	0.15649	0.997238	0.577107	1.5964	0.760849
TCGA-S3-AA14	1.44932	0	5.05219	1.85038	1.20903	1.96249	2.42175	4.64701	2.27629	0.451585	1.87232	2.29431	2.20146	0.979117	3.24999	1.87347
TCGA-LL-A440	2.07945	0	7.18067	3.96537	3.41527	3.2495	4.44606	1.12731	4.66043	0.533016	2.66668	0.215412	3.0488	1.33455	3.77433	4.35392
TCGA-A2-A0SW	3.73973	1	0.762454	0.712119	1.72239	2.85068	3.766	0.611011	2.39269	1.67907	0.434125	4.29811	2.96815	0.58863	4.31446	0.513653
TCGA-D8-A1XW	3.5863	0	6.04301	6.64576	2.38152	2.08461	3.29629	2.76573	3.70693	0.463967	2.91861	0.15649	3.04674	0.534347	3.66423	0.960259
TCGA-B6-A2IU	14.1808	0	4.94798	4.47116	0.879567	1.36891	1.84345	1.74771	1.01803	0.855116	2.08011	0.288058	1.74804	1.28065	2.88194	1.21873
TCGA-AO-A0JG	2.1863	0	5.44416	2.75996	1.85122	3.6015	4.74997	5.23248	3.16292	0.717522	1.55474	1.63696	3.48513	1.9653	3.931	2.10399
TCGA-BH-A0W5	3.52877	0	6.00062	3.00775	1.56879	4.14361	6.1689	1.29629	2.91489	0.930749	3.67499	0.15649	4.38473	1.77579	5.22044	1.64937
TCGA-GM-A3NY	3.18356	0	5.11344	6.90338	0.839655	1.63594	3.69675	1.05803	1.04696	0.897616	2.07948	0.15649	1.88143	0.647916	3.27813	1.82702
TCGA-AR-A0TX	5.40274	0	2.1185	0.765142	2.60148	3.47524	4.84903	0.683364	5.01135	0.545008	0.544938	0.249698	3.50201	1.76438	4.49821	1.02892
TCGA-E2-A156	1.98904	0	1.0179	0.488896	2.20317	0.526958	3.64501	1.1752	3.0207	0.712718	0.500762	0.490048	0.911065	0.414311	3.99141	1.57461
TCGA-A8-A0AD	3.16986	0	0.86816	0.922843	0.981915	1.07974	2.10552	0.637135	1.4955	0.75871	0.534341	0.464852	2.25253	0.414311	3.43706	0.424285
TCGA-A8-A07G	1.58082	0	5.33494	3.28603	1.50416	2.58745	3.04184	1.28934	2.41544	1.1841	4.23346	0.272	2.3343	1.01157	3.27427	1.63564
TCGA-C8-A130	1.0137	0	3.52943	0.897815	1.01269	1.95643	2.93352	2.04507	0.957713	1.68172	2.39597	0.29039	2.30368	0.55929	1.85899	1.03863
TCGA-A2-A1G0	1.68767	0	6.06106	0.981094	2.28779	3.21908	2.63783	1.89379	3.28765	0.843762	1.68214	0.222133	2.6179	1.16863	4.21562	1.4015
TCGA-AC-A4ZE	2.43836	0	2.48112	0.631398	1.98161	2.0811	2.54792	0.647367	3.37296	0.740275	2.0709	0.15649	2.45701	0.50457	1.94865	0.555922
TCGA-B6-A0RL	6.76438	1	1.54074	0.958742	0.837253	0.663781	2.35768	0.643334	0.561555	2.58962	1.86712	5.30069	1.18358	0.700301	0.626491	1.37093
TCGA-OL-A5RV	2.90959	0	7.46743	5.85788	1.68465	1.91949	3.10877	1.12249	3.29324	0.449487	4.13458	1.52317	2.2708	2.28945	3.3978	4.40627
TCGA-B6-A0IM	10.611	1	0.231712	1.19625	1.26754	1.06606	2.89619	0.828422	2.18379	0.763596	0.723076	0.15649	1.44839	0.439038	2.80161	0.530938
TCGA-AR-A24H	13.4082	0	1.4427	0.352787	1.98055	2.24483	3.07414	0.66933	2.96846	1.99915	0.862003	0.18382	2.64558	0.835709	3.46364	0.721016
TCGA-B6-A0IG	12.2082	1	5.61984	0.684539	1.02565	1.85022	2.8542	1.0838	1.03497	1.58011	2.60754	1.44399	1.77136	1.00085	1.97869	2.15794
TCGA-D8-A1JE	1.57534	0	0.496144	5.56444	2.95644	1.60703	0.892763	0.581188	3.58987	1.31037	1.07037	0.15649	1.75102	0.4668	3.11633	1.2559
TCGA-A8-A09Q	2.08493	0	0.897172	0.567811	2.49772	3.06294	3.90674	0.647493	4.90864	0.507528	0.670066	0.647249	2.98295	0.437597	3.6628	0.524499
TCGA-A2-A4RY	1.77534	0	7.99202	3.50987	2.70721	3.72815	4.74345	2.85091	3.06125	0.567028	3.94841	0.260394	3.18949	2.75288	4.49251	3.57425
TCGA-AR-A2LO	3.28219	0	7.17038	5.13459	2.17621	3.01487	5.60735	2.81806	3.0371	0.924649	3.74061	0.15649	3.75828	2.32402	4.42655	3.55075
TCGA-BH-A0BD	1.51781	0	4.95712	2.26746	1.95826	2.76383	3.89611	1.2881	2.5038	1.8833	3.29299	0.187529	2.82313	0.97819	5.45934	2.18082
TCGA-AR-A24N	8.31507	0	2.16821	0.516522	1.0515	1.73077	1.98974	0.672914	1.78081	1.29374	1.92857	0.240063	1.66399	0.414311	3.00576	0.637894
TCGA-AR-A1AO	7.1726	0	6.41773	2.64206	3.5198	4.35644	5.01097	1.86147	5.25678	0.979946	3.04803	0.313242	3.7926	2.77143	4.6659	7.50435
TCGA-BH-A0W3	1.99452	0	1.79797	0.584171	0.955468	1.17811	2.20132	0.617462	0.877628	1.4858	0.669975	0.263524	1.98603	0.414311	2.48237	0.424285
TCGA-EW-A1PF	1.20274	0	5.59844	1.86472	1.9355	2.28465	3.7561	2.82523	2.96297	0.560287	3.74977	0.15649	2.71098	0.904804	3.38353	2.44812
TCGA-E9-A22A	3.25753	0	3.44877	0.537613	2.15715	2.97053	3.86269	0.678457	2.84563	0.569096	3.34964	0.15649	2.83432	0.649028	3.13174	2.01121
TCGA-A2-A0YT	1.98082	1	4.18295	0.582125	2.59952	1.61078	1.88762	0.617204	3.86135	1.32946	1.27861	1.09408	1.77113	0.534014	2.64055	0.721205
TCGA-D8-A1JI	1.58082	0	0.263524	0.416469	1.74768	1.15594	1.50779	0.581188	3.24291	1.52185	0.67996	0.15649	1.2768	0.452879	3.29002	0.424285
TCGA-A8-A06R	1.49863	0	4.01626	5.05736	1.61724	1.92463	3.58539	0.668092	2.52751	0.760303	4.01521	0.15649	2.36672	0.639897	2.67184	1.022
TCGA-AR-A1AT	3.48493	1	1.54271	0.426035	1.47014	3.05815	4.15158	1.31602	3.69978	0.550118	1.09241	0.15649	3.2187	0.582882	4.16785	0.424285
TCGA-AO-A1KP	8.09041	0	2.77123	0.60786	0.932592	1.43338	0.897159	0.714824	0.82738	1.30287	2.82184	0.604971	0.651046	0.461863	1.7934	0.793812
TCGA-AN-A0AJ	0.830137	0	0.576622	0.554167	2.27539	2.76224	4.57033	0.581188	5.33212	0.63282	1.50167	0.293084	3.10409	0.414311	3.70562	0.90083
TCGA-GM-A3XG	3.64384	0	8.75086	4.02185	0.872481	2.0926	2.41947	2.41531	1.62832	0.954502	4.45789	0.24679	1.5289	3.7691	2.66094	4.52365
TCGA-AR-A0TV	6.26849	0	0.482363	0.400083	1.50253	1.94602	4.09019	0.775357	3.46497	1.32759	1.37903	0.218389	2.67178	0.414311	3.59254	0.424285
TCGA-AC-A2FB	3.38082	0	6.09437	4.21964	1.59292	3.99288	4.92092	1.06172	2.81636	0.787341	2.70808	0.15649	4.15067	1.4255	5.37558	1.61178
TCGA-AC-A7VB	0.684932	0	1.78289	1.02569	1.57296	0.809777	1.94321	0.621445	1.64486	2.09535	1.54463	10.2199	0.902876	0.442154	1.0369	1.22318
TCGA-OL-A5D8	2.66575	0	2.91783	1.29055	1.02144	1.28818	4.292	1.71825	1.51366	1.32315	2.17871	0.276838	2.21593	0.747183	2.97976	1.06945

## Sheet: ST7
id	futime	fustat
TCGA-AN-A0FN	0.59726	0
TCGA-AC-A62X	1.14247	0
TCGA-E2-A14U	3.61096	0
TCGA-E2-A15T	4.28219	0
TCGA-EW-A1IX	3.30959	0
TCGA-B6-A408	5.67671	0
TCGA-E2-A1IE	6.47123	0
TCGA-BH-A0H5	4.43836	0
TCGA-AQ-A04L	10.8411	0
TCGA-AR-A0TR	0.438356	1
TCGA-A2-A0SU	4.55342	0
TCGA-D8-A3Z6	1.54247	0
TCGA-A8-A06U	2.41918	1
TCGA-UL-AAZ6	1.41918	0
TCGA-OL-A5RY	2.06027	0
TCGA-E9-A1NA	3.04658	0
TCGA-A1-A0SJ	1.13973	0
TCGA-A8-A082	1.50411	0
TCGA-C8-A12M	0.980822	0
TCGA-WT-AB44	2.41918	0
TCGA-B6-A0IJ	19.4685	0
TCGA-D8-A27I	1.20274	0
TCGA-BH-A0GY	2.52877	0
TCGA-A7-A0DC	2.48219	0
TCGA-A7-A3IZ	0.882192	0
TCGA-LL-A5YL	1.42192	0
TCGA-BH-A0DI	2.49863	0
TCGA-E2-A1B1	7.26849	0
TCGA-D8-A27K	4.00274	0
TCGA-BH-A0E2	1.19178	0
TCGA-OL-A5RZ	1.86027	0
TCGA-AN-A0XL	0.446575	0
TCGA-A8-A08B	3.16712	0
TCGA-E2-A2P6	2.87945	0
TCGA-E9-A1NH	1.57808	0
TCGA-D8-A4Z1	1.80548	0
TCGA-AR-A1AS	3.15068	0
TCGA-BH-A0HL	0.19726	0
TCGA-GM-A4E0	6.00274	0
TCGA-A2-A04V	5.26027	1
TCGA-BH-A0BP	6.29041	1
TCGA-AO-A12C	6.49863	0
TCGA-E2-A1IH	2.81096	0
TCGA-AN-A0FS	0.575342	0
TCGA-E2-A15F	1.80274	0
TCGA-BH-A0H7	1.92329	0
TCGA-D8-A1XY	1.37808	0
TCGA-AO-A0JD	6	0
TCGA-B6-A0WZ	17.2384	0
TCGA-D8-A1XB	1.51233	0
TCGA-BH-A0BS	7.15616	0
TCGA-BH-A1EX	4.13151	1
TCGA-D8-A1X8	2.14521	0
TCGA-HN-A2OB	5.20548	1
TCGA-D8-A1J8	1.18082	0
TCGA-D8-A3Z5	2.78082	0
TCGA-E2-A152	5.83014	0
TCGA-BH-A0DT	6.58356	0
TCGA-A1-A0SQ	1.51781	0
TCGA-BH-A1FE	6.2274	1
TCGA-BH-A0BR	6.38356	0
TCGA-GM-A3XN	5.53151	0
TCGA-A8-A09B	1	0
TCGA-E2-A10A	3.36712	0
TCGA-B6-A0RI	19.5233	0
TCGA-BH-A0GZ	0.89863	0
TCGA-A2-A25A	8.97534	0
TCGA-D8-A27V	1.04384	0
TCGA-A2-A0CT	6.27123	0
TCGA-AR-A0TT	9.08493	0
TCGA-BH-A18U	4.28219	1
TCGA-E2-A14S	2.76438	0
TCGA-D8-A1JS	1.01644	0
TCGA-AR-A250	7.41644	0
TCGA-AC-A2B8	1.85479	0
TCGA-A8-A08I	1	0
TCGA-LL-A6FQ	0.219178	0
TCGA-LL-A442	2.43562	0
TCGA-A2-A25B	3.53699	0
TCGA-AO-A1KT	1.48219	0
TCGA-AR-A1AU	7.85753	0
TCGA-A7-A26J	1.71781	0
TCGA-A2-A0EM	8.47671	0
TCGA-PE-A5DC	3.91781	1
TCGA-A7-A13D	2.64384	0
TCGA-D8-A1XA	2.29863	0
TCGA-D8-A27L	1.36712	0
TCGA-D8-A1JJ	1.67397	0
TCGA-E2-A1IL	0.323288	0
TCGA-BH-A0AY	2.12877	0
TCGA-A8-A075	1.41918	0
TCGA-BH-A0DV	5.65479	0
TCGA-EW-A1PE	0.876712	0
TCGA-E9-A227	2.67123	0
TCGA-AO-A0JB	4.22466	0
TCGA-E2-A15A	1.94521	0
TCGA-A8-A08A	0.0821918	0
TCGA-BH-A209	10.8466	1
TCGA-AR-A24S	8.15342	0
TCGA-C8-A1HM	1.0274	0
TCGA-OL-A6VQ	1.64384	0
TCGA-E2-A105	3.58356	0
TCGA-A2-A04R	10.1616	0
TCGA-AN-A0FT	0.586301	0
TCGA-BH-A0DE	6.49863	0
TCGA-C8-A12U	1.05479	0
TCGA-A2-A0EO	6.69041	0
TCGA-LL-A50Y	2.08767	0
TCGA-BH-A0BT	6.47945	0
TCGA-BH-A0E9	6.81918	0
TCGA-BH-A18I	2.99452	0
TCGA-BH-A0HI	1.69863	0
TCGA-A2-A0CZ	4.4274	0
TCGA-AO-A12B	8.18904	0
TCGA-AR-A1AM	8.19452	0
TCGA-AO-A126	9.06027	0
TCGA-PE-A5DE	7.24658	0
TCGA-A8-A076	4.49863	0
TCGA-BH-A0DG	5.59178	0
TCGA-C8-A26Z	1.28767	0
TCGA-BH-A0HW	4.27671	0
TCGA-A1-A0SD	1.19726	0
TCGA-A2-A0CX	4.73425	0
TCGA-AO-A03R	5.72877	0
TCGA-BH-A0BZ	6.17808	0
TCGA-EW-A1OZ	3.36712	0
TCGA-BH-A0C0	3.47945	0
TCGA-D8-A145	1.12329	0
TCGA-OL-A5S0	1.69863	0
TCGA-B6-A0I5	23.4411	0
TCGA-BH-A0HA	4.4137	0
TCGA-C8-A26V	1.68767	0
TCGA-AN-A0XO	1.0274	0
TCGA-A7-A56D	1.2274	0
TCGA-BH-A0DX	5.90685	0
TCGA-AR-A24W	4.24658	0
TCGA-A8-A06T	4.42192	0
TCGA-A2-A04N	11.9288	0
TCGA-BH-A0BJ	1.80822	0
TCGA-E2-A10C	3.34247	0
TCGA-BH-A5IZ	1.55342	0
TCGA-AC-A5XU	1.24658	0
TCGA-E9-A295	1.0274	0
TCGA-LD-A74U	1.10137	0
TCGA-E2-A570	2.55068	0
TCGA-EW-A423	1.46027	0
TCGA-E2-A1IK	4.93151	0
TCGA-D8-A13Y	4.73425	0
TCGA-E9-A1N9	3.01644	0
TCGA-C8-A1HN	1.07945	0
TCGA-A2-A0YC	2.71233	0
TCGA-A2-A0CL	8.26027	0
TCGA-D8-A1XM	1.47397	0
TCGA-AO-A12A	8.52603	0
TCGA-E2-A1BC	1.3726	0
TCGA-A2-A25F	0.882192	0
TCGA-EW-A2FV	2.1589	0
TCGA-C8-A132	1.04932	0
TCGA-AC-A3QP	1.84932	0
TCGA-LL-A7SZ	1.6274	0
TCGA-BH-A0BO	6.01918	0
TCGA-BH-A0HX	2.27123	0
TCGA-D8-A1JN	1.69863	0
TCGA-A8-A06Z	0.0849315	0
TCGA-A2-A0YD	2.10685	0
TCGA-D8-A1JB	4.62466	0
TCGA-JL-A3YX	0.964384	0
TCGA-E2-A1LA	2.04932	0
TCGA-AN-A0FJ	0.663014	0
TCGA-LL-A7T0	1.03014	0
TCGA-BH-A0HB	2.20822	0
TCGA-A8-A08S	2.75068	0
TCGA-C8-A1HE	1.0274	0
TCGA-C8-A27A	2.04658	0
TCGA-BH-A0C3	7.42192	0
TCGA-E2-A1IG	5.86301	0
TCGA-BH-A18J	1.67671	1
TCGA-B6-A0WY	9.48219	1
TCGA-AR-A24M	10.0274	0
TCGA-E9-A1NI	0.821918	0
TCGA-A8-A093	1.49589	0
TCGA-A8-A09M	2.75616	0
TCGA-AR-A1AP	7.82466	0
TCGA-E9-A1R2	2.91233	0
TCGA-AC-A62Y	1.45205	0
TCGA-AC-A2FO	6.17808	0
TCGA-AR-A2LN	3.18082	0
TCGA-OL-A66O	1.44658	0
TCGA-AR-A1AH	10.4301	0
TCGA-A2-A04Y	3.01096	0
TCGA-E9-A3Q9	2.74247	0
TCGA-A8-A09I	3.75616	0
TCGA-A8-A07L	2.67123	0
TCGA-A2-A3XV	2.72877	0
TCGA-A2-A0CW	8.99452	0
TCGA-E2-A14O	3.72329	0
TCGA-D8-A1J9	1.45753	0
TCGA-A2-A0CQ	7.38356	0
TCGA-A8-A08Z	3.33425	0
TCGA-AC-A2FE	7.22192	1
TCGA-AO-A03N	5.56438	0
TCGA-EW-A2FW	1.8411	0
TCGA-AR-A2LL	5.51233	0
TCGA-AO-A0J3	1.78356	0
TCGA-AR-A2LK	4.51781	1
TCGA-A8-A08J	3.08767	1
TCGA-A2-A0YF	4.20548	0
TCGA-E9-A22B	3.19726	0
TCGA-B6-A0RQ	11.6904	1
TCGA-D8-A1Y0	1.29315	0
TCGA-A8-A07I	1.16712	0
TCGA-D8-A1XZ	1.27671	0
TCGA-5T-A9QA	0.830137	0
TCGA-B6-A40C	5.92877	0
TCGA-E2-A1IF	3.11781	0
TCGA-D8-A27G	1.12055	0
TCGA-E2-A14Y	5.77808	0
TCGA-WT-AB41	4.4137	0
TCGA-D8-A1JU	1.22466	0
TCGA-E2-A56Z	0.690411	0
TCGA-A7-A0D9	3.12055	0
TCGA-BH-A0DO	4.50411	0
TCGA-A2-A0YJ	1.55068	0
TCGA-B6-A0RH	17.6877	1
TCGA-D8-A1XD	1.43014	0
TCGA-A2-A0T7	1.72877	0
TCGA-AC-A2FG	5.07671	0
TCGA-BH-AB28	0.786301	0
TCGA-D8-A1JP	1.75068	0
TCGA-S3-A6ZF	1.56712	0
TCGA-A2-A0YI	4.12329	0
TCGA-A7-A0DB	2.7589	0
TCGA-EW-A1OX	2.49589	0
TCGA-BH-A1ES	9.48493	1
TCGA-EW-A1P5	1.92603	0
TCGA-GM-A2DN	8.46849	0
TCGA-AC-A23E	1.91233	0
TCGA-BH-A0DH	3.16712	0
TCGA-D8-A1JD	1.51233	0
TCGA-A2-A0EV	2.65205	0
TCGA-AN-A0XW	0.465753	0
TCGA-A1-A0SG	1.18904	0
TCGA-BH-A1F2	2.6274	1
TCGA-AC-A3BB	2.70411	0
TCGA-AQ-A1H3	2.70959	0
TCGA-BH-A0E7	3.73425	0
TCGA-E2-A15H	1.07671	0
TCGA-D8-A1JH	1.16712	0
TCGA-GM-A3NW	9.20822	0
TCGA-A7-A2KD	1.86027	0
TCGA-AO-A03L	6.69041	0
TCGA-E2-A14T	6.33151	0
TCGA-BH-A28Q	3.06575	0
TCGA-3C-AALK	3.96712	0
TCGA-E2-A108	2.29315	0
TCGA-BH-A0W4	2.07945	0
TCGA-BH-A0C7	7.58082	0
TCGA-A2-A0T4	1.70959	0
TCGA-C8-A138	1.0411	0
TCGA-AR-A24R	9.39726	0
TCGA-AC-A3OD	1.23562	0
TCGA-E2-A14V	2.85479	0
TCGA-A8-A06O	1.08493	0
TCGA-EW-A1P3	4.4137	0
TCGA-B6-A0WT	15.7233	0
TCGA-C8-A26W	1.04384	0
TCGA-D8-A1Y3	1.17808	0
TCGA-B6-A1KI	6.12603	0
TCGA-BH-A0B6	6.80274	0
TCGA-E2-A1L6	4.51507	0
TCGA-B6-A0RP	8.56438	1
TCGA-AN-A0FK	0.583562	0
TCGA-E9-A22D	3.41918	0
TCGA-D8-A146	1.76164	0
TCGA-E2-A15J	4.49315	0
TCGA-EW-A424	1.9589	0
TCGA-A8-A07Z	3.75616	0
TCGA-BH-A0BF	3.6274	1
TCGA-E2-A154	1.61918	0
TCGA-A8-A084	1.25479	0
TCGA-AO-A0JA	1.79452	0
TCGA-A2-A1G4	1.63014	0
TCGA-A2-A0CK	11.3945	0
TCGA-BH-A0B0	6.7863	0
TCGA-AQ-A04H	2.06575	0
TCGA-A7-A425	1.22466	0
TCGA-A8-A06Y	2.16712	0
TCGA-AR-A2LE	13.8685	0
TCGA-AC-A23G	6.1589	0
TCGA-EW-A1PA	1.57534	0
TCGA-A2-A1FV	1.95616	0
TCGA-BH-A0AU	5.24384	0
TCGA-A2-A0EW	5.16164	1
TCGA-E9-A1NG	2.15342	1
TCGA-LD-A7W6	1.10685	0
TCGA-BH-A1FJ	5.27945	1
TCGA-GM-A2DA	18.063	1
TCGA-W8-A86G	0.950685	0
TCGA-A8-A091	2.75068	0
TCGA-AR-A0U2	6.98904	1
TCGA-3C-AALI	10.9726	0
TCGA-A2-A0ER	6.2	0
TCGA-3C-AALJ	4.03836	0
TCGA-E9-A6HE	2.32055	0
TCGA-A7-A5ZX	0.920548	0
TCGA-BH-A201	2.34521	0
TCGA-OL-A6VR	3.34247	0
TCGA-BH-A0HP	1.13425	0
TCGA-AR-A0TP	11.7123	0
TCGA-AR-A0TZ	8.93699	1
TCGA-GM-A2DC	6.94521	0
TCGA-BH-A18N	1.28219	1
TCGA-C8-A1HO	1.0274	0
TCGA-A7-A3J1	0.939726	0
TCGA-AC-A5EH	1.4	0
TCGA-E2-A15O	0.791781	0
TCGA-EW-A1IY	0.706849	0
TCGA-AR-A24K	4.2411	0
TCGA-S3-AA11	1.15342	0
TCGA-A1-A0SN	3.27671	0
TCGA-EW-A1IZ	1.51781	0
TCGA-A7-A13F	2.09589	0
TCGA-BH-A0BQ	6.17808	0
TCGA-BH-A0EA	2.71507	1
TCGA-EW-A6SC	2.60822	0
TCGA-E2-A107	2.86849	0
TCGA-E2-A14Q	3.1863	0
TCGA-B6-A0IB	10.7973	1
TCGA-A8-A06Q	0.0849315	0
TCGA-GM-A2DK	7.24658	0
TCGA-A7-A4SC	1.22192	0
TCGA-A2-A0CR	8.99452	0
TCGA-BH-A18P	2.52329	1
TCGA-AC-A3YI	1.93699	0
TCGA-GM-A2DM	8.83836	0
TCGA-D8-A1XF	1.26849	0
TCGA-BH-A1FM	3.80274	1
TCGA-BH-A0HN	1.4137	0
TCGA-AO-A03T	5.81918	0
TCGA-BH-A0DK	1.1589	0
TCGA-E2-A15R	4.74521	0
TCGA-D8-A1Y1	0.827397	1
TCGA-EW-A1IW	1.01644	0
TCGA-E9-A1NC	3.29589	0
TCGA-D8-A73U	1.34795	0
TCGA-AO-A0JF	5.42466	0
TCGA-BH-A0B5	5.85205	0
TCGA-BH-A0B8	4.29863	0
TCGA-BH-A0B1	3.14521	0
TCGA-BH-A1FN	6.00548	1
TCGA-E9-A1N4	2.73973	0
TCGA-A8-A0AB	1.41918	0
TCGA-BH-A1FL	4.58356	1
TCGA-AC-A2BM	8.27945	0
TCGA-BH-A0AW	1.70411	0
TCGA-BH-A6R8	0.80274	0
TCGA-AC-A8OS	0.191781	0
TCGA-A7-A4SF	1.49315	0
TCGA-E9-A1NE	2.98082	0
TCGA-BH-A0B7	7.01096	0
TCGA-A8-A0A6	1.75342	0
TCGA-AO-A0J5	2.16986	1
TCGA-E2-A15G	1.51781	0
TCGA-GM-A5PV	1.12877	0
TCGA-AR-A2LM	5.30137	0
TCGA-D8-A27P	0.134247	0
TCGA-EW-A1J3	1.38082	0
TCGA-AO-A1KS	0.958904	0
TCGA-A2-A4S2	1.76164	0
TCGA-BH-A8FZ	1.5726	0
TCGA-AC-A2FK	7.26027	0
TCGA-A8-A07S	0.665753	0
TCGA-E2-A106	6.96164	0
TCGA-AO-A03V	3.70137	0
TCGA-AR-A254	7.13699	0
TCGA-BH-A8FY	0.808219	1
TCGA-AR-A255	5.92055	0
TCGA-E2-A15L	1.71507	0
TCGA-BH-A0E1	1.30685	0
TCGA-BH-A0HF	1.99178	0
TCGA-AQ-A0Y5	0.471233	1
TCGA-OK-A5Q2	0.175342	0
TCGA-E9-A1N6	1.85753	1
TCGA-BH-A1EU	3.52329	1
TCGA-A8-A08C	2.4137	0
TCGA-BH-A42V	1.73973	0
TCGA-A7-A0CJ	2.55068	0
TCGA-E9-A22E	3.47671	0
TCGA-A2-A3Y0	4.23562	0
TCGA-BH-A0DQ	0.268493	0
TCGA-A8-A07J	1	0
TCGA-B6-A1KC	3.63288	0
TCGA-A2-A0EU	2.85753	0
TCGA-B6-A0IH	8.12329	1
TCGA-A2-A0EY	5.27397	0
TCGA-A8-A092	2.58082	0
TCGA-S3-AA12	1.5726	0
TCGA-BH-A1EO	7.66575	1
TCGA-A2-A4RW	0.608219	0
TCGA-E2-A1IN	1.84932	0
TCGA-EW-A6S9	1.26849	0
TCGA-AR-A5QM	6.11233	0
TCGA-AO-A0J7	1.69315	0
TCGA-A2-A3KC	3.01918	0
TCGA-E2-A15D	1.4411	0
TCGA-A2-A0YG	1.82466	0
TCGA-AO-A03O	6.80274	1
TCGA-OL-A66N	2.16986	0
TCGA-E2-A572	3.30959	0
TCGA-EW-A1PG	2.87945	0
TCGA-B6-A0WV	6.62192	1
TCGA-AO-A0JM	5.98356	0
TCGA-D8-A1X7	1.39452	0
TCGA-C8-A3M8	1.07945	0
TCGA-LL-A5YN	1.22466	0
TCGA-A8-A08O	2.58356	0
TCGA-A8-A07B	3.58356	0
TCGA-A8-A08L	0.0821918	1
TCGA-E2-A15I	4.63562	0
TCGA-BH-A0HQ	3.07123	0
TCGA-AR-A24V	8.77534	0
TCGA-EW-A3E8	2.83562	0
TCGA-A2-A4S3	1.82466	0
TCGA-AN-A0AK	0.613699	0
TCGA-AO-A1KO	1.70411	0
TCGA-AC-A2QI	1.61096	0
TCGA-A8-A0A2	1.5863	0
TCGA-LQ-A4E4	2.32603	0
TCGA-BH-A5J0	1.9589	0
TCGA-D8-A1Y2	1.1863	0
TCGA-A2-A0T5	1.45479	0
TCGA-BH-A1F5	7.43014	1
TCGA-A8-A0A4	1.08493	0
TCGA-EW-A1J6	2.39726	0
TCGA-BH-A0BV	4.16164	0
TCGA-D8-A27T	1.09041	0
TCGA-E9-A1N5	3.06849	0
TCGA-B6-A0RV	14.126	0
TCGA-E2-A15P	1.63014	0
TCGA-A2-A0CO	4.02192	0
TCGA-A8-A0A9	2.25205	0
TCGA-C8-A1HF	0.909589	0
TCGA-S3-AA17	1.16164	0
TCGA-MS-A51U	1.86575	0
TCGA-GI-A2C8	0.616438	0
TCGA-BH-A18S	5.50411	1
TCGA-A8-A08P	2.58356	0
TCGA-A8-A095	3.49863	0
TCGA-EW-A1P0	3.4274	0
TCGA-AR-A0U3	11.1781	0
TCGA-BH-A0EB	2.0411	0
TCGA-E9-A54Y	1.9863	0
TCGA-OL-A66J	5.46849	0
TCGA-BH-A0BC	2.66849	0
TCGA-AN-A0XV	0.443836	0
TCGA-A8-A08G	1.66301	0
TCGA-XX-A899	1.27945	0
TCGA-E2-A15K	0.753425	0
TCGA-AO-A0JI	4.1863	0
TCGA-A7-A6VX	0.868493	0
TCGA-A2-A0CS	6.43288	1
TCGA-XX-A89A	1.33699	0
TCGA-BH-A28O	3.06849	0
TCGA-B6-A401	7.11233	0
TCGA-D8-A27R	0.841096	0
TCGA-AR-A24T	8.7726	0
TCGA-BH-A0H0	1.26301	0
TCGA-OL-A66L	3.56438	0
TCGA-A7-A4SA	1.24384	0
TCGA-B6-A0IO	13.8137	0
TCGA-D8-A27E	1.45205	0
TCGA-BH-A8G0	1.8137	0
TCGA-A2-A3XW	4.69041	0
TCGA-BH-A1FG	1.58082	1
TCGA-S3-AA14	1.44932	0
TCGA-LL-A440	2.07945	0
TCGA-A2-A0SW	3.73973	1
TCGA-D8-A1XW	3.5863	0
TCGA-B6-A2IU	14.1808	0
TCGA-AO-A0JG	2.1863	0
TCGA-BH-A0W5	3.52877	0
TCGA-GM-A3NY	3.18356	0
TCGA-AR-A0TX	5.40274	0
TCGA-E2-A156	1.98904	0
TCGA-A8-A0AD	3.16986	0
TCGA-A8-A07G	1.58082	0
TCGA-C8-A130	1.0137	0
TCGA-A2-A1G0	1.68767	0
TCGA-AC-A4ZE	2.43836	0
TCGA-B6-A0RL	6.76438	1
TCGA-OL-A5RV	2.90959	0
TCGA-B6-A0IM	10.611	1
TCGA-AR-A24H	13.4082	0
TCGA-B6-A0IG	12.2082	1
TCGA-D8-A1JE	1.57534	0
TCGA-A8-A09Q	2.08493	0
TCGA-A2-A4RY	1.77534	0
TCGA-AR-A2LO	3.28219	0
TCGA-BH-A0BD	1.51781	0
TCGA-AR-A24N	8.31507	0
TCGA-AR-A1AO	7.1726	0
TCGA-BH-A0W3	1.99452	0
TCGA-EW-A1PF	1.20274	0
TCGA-E9-A22A	3.25753	0
TCGA-A2-A0YT	1.98082	1
TCGA-D8-A1JI	1.58082	0
TCGA-A8-A06R	1.49863	0
TCGA-AR-A1AT	3.48493	1
TCGA-AO-A1KP	8.09041	0
TCGA-AN-A0AJ	0.830137	0
TCGA-GM-A3XG	3.64384	0
TCGA-AR-A0TV	6.26849	0
TCGA-AC-A2FB	3.38082	0
TCGA-AC-A7VB	0.684932	0
TCGA-OL-A5D8	2.66575	0

## Sheet: ST8
id	futime	fustat
TCGA-D8-A1XO	4.60822	0
TCGA-BH-A18M	6.04658	1
TCGA-E2-A10E	2.36986	0
TCGA-BH-A1FD	2.76438	1
TCGA-AO-A0J8	1.86301	0
TCGA-AC-A2FF	7.5589	0
TCGA-E2-A15S	1.1726	0
TCGA-A7-A13E	1.68219	1
TCGA-BH-A1EV	1	1
TCGA-C8-A1HG	0.945205	0
TCGA-BH-A0H3	5.28219	0
TCGA-E2-A1L8	6.13699	0
TCGA-AC-A6IX	1.02192	0
TCGA-E2-A3DX	3.63014	0
TCGA-A8-A0A1	1	0
TCGA-AR-A24P	0.230137	0
TCGA-A8-A09V	1.25205	0
TCGA-AC-A3QQ	2.01096	0
TCGA-BH-A0DS	0.213699	0
TCGA-A8-A079	0.750685	0
TCGA-A8-A06P	1.08493	0
TCGA-AN-A04A	0.246575	0
TCGA-A2-A0SV	2.26027	1
TCGA-A2-A0ET	2.92055	0
TCGA-EW-A1J5	1.30685	0
TCGA-LL-A8F5	1.63288	0
TCGA-A2-A0CU	0.432877	1
TCGA-BH-A0HY	4.23288	0
TCGA-D8-A1XG	1.2274	0
TCGA-LL-A5YP	1.23288	0
TCGA-BH-A42T	0.876712	1
TCGA-BH-A0HK	0.487671	0
TCGA-B6-A0IP	10.7562	1
TCGA-D8-A1X5	1.54795	0
TCGA-A7-A4SB	1.14521	0
TCGA-A7-A13H	2.46301	0
TCGA-A2-A0EP	9.87123	0
TCGA-AR-A1AJ	6.52877	0
TCGA-A8-A09N	0.0849315	0
TCGA-AC-A5XS	1.61096	0
TCGA-A7-A26E	2.6137	0
TCGA-EW-A1P6	1.53973	0
TCGA-E2-A1B5	2.69589	0
TCGA-A2-A0CV	8.24932	0
TCGA-5L-AAT1	4.03014	0
TCGA-B6-A0X4	2.35616	1
TCGA-AC-A3HN	1.3589	0
TCGA-E2-A10B	3.12603	0
TCGA-A1-A0SH	3.93699	0
TCGA-4H-AAAK	0.953425	0
TCGA-E2-A15M	0.920548	1
TCGA-C8-A273	1.40548	0
TCGA-GM-A2DL	9.6411	0
TCGA-E2-A15C	1.90137	0
TCGA-D8-A1X9	1.99178	0
TCGA-AR-A5QN	2.77534	0
TCGA-A8-A08F	2.75068	0
TCGA-AC-A8OP	1.68219	0
TCGA-AR-A251	8.30137	0
TCGA-E2-A1IU	0.923288	0
TCGA-E2-A1IO	5.08219	0
TCGA-S3-AA0Z	1.72329	0
TCGA-BH-A1FH	2.83288	1
TCGA-E2-A576	2.85753	0
TCGA-E9-A1NF	2.93699	1
TCGA-BH-A0H6	2.04658	0
TCGA-AR-A24Z	8.22192	0
TCGA-AR-A1AX	7.20274	0
TCGA-A2-A04X	4.61918	0
TCGA-A1-A0SF	4.00822	0
TCGA-AO-A03P	7.97534	1
TCGA-D8-A141	1.71507	0
TCGA-E2-A2P5	2.24932	1
TCGA-AO-A0J9	4.41918	0
TCGA-AR-A1AK	8.65479	0
TCGA-A2-A0YK	1.61096	0
TCGA-BH-A1FR	4.49863	1
TCGA-AC-A6NO	0.139726	0
TCGA-A8-A09R	0.747945	0
TCGA-GM-A5PX	1.50959	0
TCGA-E2-A1BD	3.10411	0
TCGA-BH-A0HU	1.07397	0
TCGA-AR-A0TY	4.65479	1
TCGA-LL-A6FR	1.33973	0
TCGA-AR-A24Q	8.69041	0
TCGA-BH-A0AZ	5.25753	0
TCGA-AC-A3W5	1.38082	0
TCGA-BH-A0C1	3.86575	1
TCGA-OL-A5RU	3.33973	0
TCGA-AR-A5QP	3.24658	0
TCGA-EW-A1PC	0.512329	0
TCGA-S3-A6ZH	1.75616	0
TCGA-E2-A14Z	1.54247	1
TCGA-A2-A259	4.3726	0
TCGA-BH-A202	2.17808	0
TCGA-B6-A0RO	13.5041	0
TCGA-BH-A18H	1.7863	0
TCGA-BH-A0EI	5.27671	0
TCGA-AR-A24L	7.85205	1
TCGA-E2-A1IJ	2.36986	0
TCGA-A8-A09D	4.16986	0
TCGA-AQ-A1H2	1.30137	0
TCGA-A7-A0CD	3.19178	0
TCGA-A2-A0D4	2.10137	0
TCGA-V7-A7HQ	5.56986	0
TCGA-AR-A24X	8.23014	0
TCGA-BH-A1ET	6.90411	1
TCGA-LD-A7W5	0.591781	0
TCGA-A2-A0D3	5.13151	0
TCGA-BH-A2L8	1.67671	0
TCGA-B6-A40B	8.63562	0
TCGA-A8-A09W	0.0821918	0
TCGA-AO-A03M	5.11233	0
TCGA-AR-A0TQ	8.19452	0
TCGA-BH-A18L	2.22192	1
TCGA-A8-A08T	9.33973	1
TCGA-EW-A1J1	1.57534	0
TCGA-C8-A274	1.39178	0
TCGA-BH-A1EY	1.47397	1
TCGA-C8-A12O	1.05479	0
TCGA-D8-A1JC	1.31507	0
TCGA-E2-A1B4	2.75068	1
TCGA-AR-A1AL	8.13973	0
TCGA-JL-A3YW	0.986301	0
TCGA-A2-A1FX	5.06027	0
TCGA-A2-A0EX	2.06027	0
TCGA-AR-A2LQ	3.37808	0
TCGA-BH-A0HO	0.208219	0
TCGA-BH-A0W7	3.73425	0
TCGA-D8-A1XJ	1.81918	0
TCGA-EW-A1OY	2.48767	0
TCGA-D8-A1XR	1.32055	0
TCGA-A2-A0ES	6	0
TCGA-LL-A9Q3	1.45753	0
TCGA-AN-A0FD	0.536986	0
TCGA-BH-A0BM	5.13973	0
TCGA-E9-A22H	3.37534	0
TCGA-E9-A3X8	2.53699	0
TCGA-A2-A0CP	7.70685	0
TCGA-D8-A1JT	1.10959	0
TCGA-D8-A1JM	1.61644	0
TCGA-BH-A0BA	3.10137	0
TCGA-OL-A5DA	4.88493	0
TCGA-AO-A0JC	4.23836	0
TCGA-EW-A2FS	4.39452	0
TCGA-A8-A09K	2.49863	0
TCGA-5L-AAT0	4.04658	0
TCGA-A2-A0SY	3.69041	0
TCGA-A2-A0T6	1.57534	0
TCGA-E2-A10F	2.40548	0
TCGA-AC-A3TM	2.08767	0
TCGA-AC-A3TN	1.24932	0
TCGA-E2-A153	1.93699	0
TCGA-BH-A18F	2.74247	0
TCGA-BH-A0H9	3.41644	0
TCGA-A8-A07U	2.08219	0
TCGA-C8-A12W	1.05479	0
TCGA-AO-A12E	5.86849	0
TCGA-A7-A426	0.99726	0
TCGA-A7-A26H	1.98356	0
TCGA-C8-A1HI	0.939726	0
TCGA-AO-A12H	3.38082	0
TCGA-E2-A1II	2.80822	0
TCGA-AC-A3W7	1.29041	0
TCGA-A8-A06X	2.58356	1
TCGA-BH-A0DZ	1.35616	0
TCGA-AN-A0FF	0.471233	0
TCGA-A8-A097	1	0
TCGA-AR-A1AW	7.21096	0
TCGA-A8-A07P	0.915068	0
TCGA-AR-A0TW	8.24384	0
TCGA-A2-A0YL	4.03836	0
TCGA-BH-A18K	7.56986	1
TCGA-AO-A0JJ	5.16986	0
TCGA-A2-A0CY	4.58356	0
TCGA-A7-A5ZW	0.893151	0
TCGA-A7-A13G	1.96712	0
TCGA-B6-A0X5	5.74521	1
TCGA-A1-A0SI	1.73973	0
TCGA-LD-A66U	1.76986	0
TCGA-A2-A25E	8.77808	0
TCGA-A2-A0T3	4.15342	0
TCGA-E2-A15E	1.72603	0
TCGA-BH-A1FB	10.0521	1
TCGA-E9-A5FK	2.22466	0
TCGA-D8-A1XU	1.08219	0
TCGA-A2-A1FW	1.44658	0
TCGA-C8-A12N	0.980822	0
TCGA-A7-A0CG	2.85753	0
TCGA-A2-A0EN	11.2	0
TCGA-BH-A0DP	1.30411	0
TCGA-PE-A5DD	5.35068	0
TCGA-OL-A66K	3.49315	1
TCGA-GM-A2DO	7.11233	0
TCGA-B6-A0IA	22.989	0
TCGA-E2-A1L9	1.63836	0
TCGA-A8-A09E	4.08767	0
TCGA-AR-A2LJ	7.21096	0
TCGA-AC-A23C	1.60274	0
TCGA-AC-A6IV	1.55616	0
TCGA-D8-A1X6	1.48219	0
TCGA-Z7-A8R5	9.00548	0
TCGA-E2-A155	1.75342	0
TCGA-E2-A109	3.88219	0
TCGA-AR-A24O	9.88219	0
TCGA-D8-A27N	1.42192	0
TCGA-D8-A140	1.10411	0
TCGA-A2-A0YH	1.80548	0
TCGA-A1-A0SE	3.61918	0
TCGA-AR-A1AN	8	0
TCGA-OL-A5RX	2.40548	0
TCGA-S3-A6ZG	1.53973	0
TCGA-AQ-A7U7	1.6	1
TCGA-GM-A2D9	4.96438	1
TCGA-A8-A07F	1.58082	0
TCGA-A2-A1FZ	1.87123	0
TCGA-A2-A25C	1.43288	0
TCGA-D8-A1XL	1.66027	0
TCGA-AR-A252	7.77534	0
TCGA-A8-A086	1.08493	0
